# Supplementary material for: Engineering N-acyl-homoserine lactone-based quorum-sensing circuit for dynamic regulatory control in Saccharomyces cerevisiae
Source: Commun Biol. 2025 Nov 27;8:1793. doi: 10.1038/s42003-025-09163-9 (PMC12717128; doi:10.1038/s42003-025-09163-9)
Supplement: Supplementary file 3 — Supplementary data 1 [file 42003_2025_9163_MOESM3_ESM.xlsx]

## Sheet: Figure 1
Figure 1 C									Figure 1D								Figure 1E
	sample description				C8-HSL					AAA036			AAA019					AAA036
vial	strain name	medium composition	replicate		RT	Area	Calc. Conc.		ligand	median fluorescence			median fluorescence				C8-HSL (nM)	median fluorescence
A1	AAA63	fed batch	1		2.60137	1865.81	6.82201		3-oxo-C6-HSL	735000	682500		3971	4152			0	5388	5400
A2	AAA63	fed batch	2		2.59287	1800.46	6.58115		3-oxo-C8-HSL	771000	740000		3964	4160			5	6057	6036
A3	AAA63	fed batch + methionine	1		2.60148	3145.99	11.5402		3-oxo-C12-HSL	628000	598000		3832	3992			50	6315	6792
A4	AAA63	fed batch + methionine	2		2.60145	3543.55	13.0054		C4-HSL	116810	128783		3992	4167			500	93744	102244
A5	AAA111	fed batch	1		2.59282	2141.31	7.83739		C6-HSL	659000	628000		3894	3915			2500	429000	469000
A6	AAA111	fed batch	2		2.60135	2021.65	7.39635		C8-HSL	718000	708000		4152	4319			5000	439000	481000
A7	AAA111	fed batch + methionine	1		2.60143	7360.35	27.0724		C10-HSL	598000	607000		4197	4160			20000	558000	525000
A8	AAA111	fed batch + methionine	2		2.6015	6694.72	24.6192		p-coumaroyl-HSL	4900	5050		3936	3992			50000	601000	648000
A9	AAA113	fed batch	1		2.6014	2132.2	7.80379		w/o ligand	4773	4827	5012	3964	4043	3999		100000	735000	785000
A10	AAA113	fed batch	2		2.59282	2079.84	7.61081
A11	AAA113	fed batch + methionine	1		2.59282	4491.02	16.4973
A12	AAA113	fed batch + methionine	2		2.59285	4481.65	16.4628
calibration samples
	C8-HSL
	RT	Area	Calc. Conc.
HSL-Std-0.1 nM	2.60147	16.8378	0.00753603
HSL-Std-0.1 nM	2.58432	52.0585	0.137344
HSL-Std-0.1 nM	2.60132	45.0978	0.11169
HSL-Std-0.5 nM	2.6015	154.726	0.51573
HSL-Std-0.5 nM	2.60142	118.737	0.383089
HSL-Std-0.5 nM	2.60138	191.443	0.651053
HSL-Std-1 nM	2.60148	337.37	1.18887
HSL-Std-1 nM	2.60138	304.133	1.06637
HSL-Std-1 nM	2.60148	319.368	1.12252
HSL-Std-5 nM	2.60142	1472.48	5.37235
HSL-Std-5 nM	2.60142	1466.48	5.35025
HSL-Std-5 nM	2.60145	1264.58	4.60615
HSL-Std-10 nM	2.60145	2902.49	10.6427
HSL-Std-10 nM	2.6015	2843.43	10.4251
HSL-Std-10 nM	2.5928	3079.1	11.2937
HSL-Std-50 nM	2.60137	14173.7	52.1833
HSL-Std-50 nM	2.60138	13688	50.3932
HSL-Std-50 nM	2.60145	13487.8	49.6553
HSL-Std-100nM	2.60147	27347.2	100.735
HSL-Std-100nM	2.6014	27240	100.34
HSL-Std-100nM	2.59283	26483.9	97.553
HSL-Std-500nM	2.60148	126600	466.536
HSL-Std-500nM	2.59282	130643	481.434
HSL-Std-500nM	2.6014	126707	466.928
HSL-Std-1000nM	2.5928	249788	920.549
HSL-Std-1000nM	2.60147	241226	888.995
HSL-Std-1000nM	2.6014	238895	880.403
HSL-Std-5000nM	2.60145	902589	3326.48
HSL-Std-5000nM	2.6015	934625	3444.55
HSL-Std-5000nM	2.6014	915278	3373.24
HSL-Std-10000nM	2.60137	1.588e+06	5852.61
HSL-Std-10000nM	2.6014	1.59564e+06	5880.73
HSL-Std-10000nM	2.60143	1.58307e+06	5834.41

## Sheet: Figure 2
Figure 2A								Figure 2B								Figure 2D
	SMD + 20 F-Ac								SMD -N + acetamide + ligand								start	20 F-Ac		SMD -N + acetamide + ligand T1		SMD -N + acetamide + ligand T2
time (h)	ACA002		ACA004		ACA019			time (h)	ACA002		ACA004		ACA019				# colonies
	OD		OD		OD				OD		OD		OD					R1	R2	R1	R2	R1	R2
0	0,127	0,129	0,127	0,131	0,133	0,134		0	0,118	0,126	0,131	0,135	0,123	0,123		ACA004	11	15	17	6	13	1	0
0.25	0,139	0,141	0,133	0,137	0,146	0,146		0.25	0,129	0,137	0,143	0,142	0,135	0,139		ACA002	17	0	0	0	0	0	0
0.5	0,147	0,150	0,146	0,145	0,156	0,156		0.5	0,136	0,141	0,152	0,153	0,146	0,147		ACA019	11	5	7	30	22	22	23
0.75	0,155	0,159	0,151	0,150	0,167	0,169		0.75	0,140	0,148	0,159	0,156	0,152	0,153
1	0,162	0,166	0,156	0,155	0,176	0,177		1	0,144	0,151	0,165	0,160	0,160	0,159
1.25	0,171	0,174	0,159	0,159	0,187	0,186		1.25	0,148	0,155	0,171	0,171	0,166	0,165		start	Diagnostic PCRs to determine ratio of strains of starting mixture
1.5	0,178	0,182	0,163	0,162	0,195	0,196		1.5	0,153	0,160	0,177	0,178	0,174	0,173
1.75	0,186	0,189	0,168	0,165	0,204	0,205		1.75	0,156	0,165	0,184	0,185	0,183	0,181
2	0,195	0,196	0,170	0,168	0,214	0,215		2	0,161	0,170	0,190	0,192	0,191	0,189
2.25	0,203	0,204	0,174	0,171	0,224	0,225		2.25	0,164	0,173	0,197	0,197	0,199	0,196
2.5	0,211	0,214	0,177	0,173	0,235	0,236		2.5	0,168	0,178	0,205	0,217	0,207	0,204
2.75	0,220	0,224	0,179	0,176	0,246	0,246		2.75	0,172	0,184	0,212	0,217	0,214	0,212
3	0,229	0,235	0,182	0,178	0,258	0,258		3	0,176	0,186	0,220	0,216	0,222	0,220
3.25	0,239	0,246	0,184	0,180	0,272	0,272		3.25	0,180	0,193	0,232	0,239	0,230	0,229
3.5	0,251	0,258	0,187	0,182	0,285	0,286		3.5	0,185	0,201	0,244	0,252	0,239	0,239
3.75	0,263	0,271	0,189	0,184	0,300	0,301		3.75	0,190	0,204	0,248	0,265	0,247	0,249
4	0,277	0,284	0,191	0,187	0,316	0,317		4	0,193	0,205	0,251	0,262	0,257	0,260
4.25	0,290	0,298	0,193	0,188	0,334	0,334		4.25	0,197	0,212	0,272	0,259	0,267	0,272
4.5	0,305	0,314	0,195	0,190	0,352	0,352		4.5	0,201	0,215	0,278	0,310	0,277	0,283
4.75	0,321	0,331	0,197	0,192	0,371	0,372		4.75	0,204	0,218	0,283	0,309	0,289	0,296
5	0,339	0,348	0,199	0,194	0,393	0,393		5	0,208	0,222	0,292	0,301	0,301	0,308
5.25	0,357	0,368	0,201	0,195	0,415	0,415		5.25	0,212	0,226	0,303	0,326	0,313	0,322
5.5	0,377	0,389	0,202	0,196	0,440	0,440		5.5	0,216	0,231	0,313	0,350	0,325	0,335
5.75	0,398	0,411	0,204	0,198	0,466	0,466		5.75	0,220	0,234	0,325	0,335	0,338	0,350
6	0,421	0,434	0,205	0,199	0,494	0,493		6	0,223	0,238	0,337	0,341	0,351	0,362
6.25	0,445	0,460	0,207	0,201	0,523	0,523		6.25	0,227	0,241	0,350	0,352	0,363	0,376		20 F-Ac	Diagnostic PCRs to determine ratio of strains in replicate cultures A and B after transfer on SMD + F-acetamide
6.5	0,472	0,486	0,208	0,202	0,552	0,552		6.5	0,229	0,248	0,364	0,365	0,378	0,392
6.75	0,498	0,514	0,209	0,203	0,582	0,584		6.75	0,232	0,248	0,378	0,379	0,392	0,406
7	0,526	0,543	0,211	0,205	0,614	0,613		7	0,236	0,252	0,392	0,393	0,407	0,422
7.25	0,554	0,572	0,213	0,207	0,645	0,645		7.25	0,238	0,256	0,406	0,407	0,423	0,438
7.5	0,586	0,605	0,215	0,208	0,677	0,678		7.5	0,242	0,259	0,421	0,422	0,438	0,453
7.75	0,614	0,634	0,220	0,210	0,711	0,711		7.75	0,245	0,262	0,437	0,439	0,454	0,469
8	0,644	0,665	0,220	0,212	0,742	0,744		8	0,247	0,265	0,453	0,454	0,471	0,487
8.25	0,676	0,697	0,220	0,214	0,774	0,775		8.25	0,250	0,267	0,469	0,471	0,487	0,503
8.5	0,707	0,729	0,222	0,216	0,807	0,807		8.5	0,252	0,270	0,486	0,488	0,505	0,521
8.75	0,741	0,762	0,225	0,219	0,839	0,841		8.75	0,255	0,272	0,504	0,506	0,524	0,540
9	0,772	0,793	0,227	0,221	0,872	0,873		9	0,257	0,275	0,523	0,526	0,542	0,559
9.25	0,804	0,825	0,232	0,223	0,905	0,907		9.25	0,259	0,277	0,541	0,544	0,561	0,578
9.5	0,834	0,857	0,235	0,228	0,938	0,940		9.5	0,261	0,280	0,561	0,565	0,581	0,597
9.75	0,866	0,889	0,237	0,230	0,971	0,971		9.75	0,263	0,281	0,581	0,586	0,601	0,618
10	0,899	0,920	0,240	0,233	1003	1004		10	0,265	0,284	0,601	0,607	0,622	0,640
10.25	0,932	0,954	0,248	0,236	1034	1036		10.25	0,267	0,285	0,623	0,629	0,644	0,661
10.5	0,962	0,985	0,247	0,239	1067	1067		10.5	0,268	0,287	0,644	0,651	0,665	0,681
10.75	0,994	1019	0,251	0,242	1098	1096		10.75	0,270	0,289	0,665	0,672	0,686	0,704
11	1028	1052	0,254	0,246	1128	1127		11	0,271	0,291	0,689	0,697	0,708	0,726
11.25	1060	1080	0,259	0,251	1156	1155		11.25	0,273	0,292	0,712	0,722	0,731	0,752
11.5	1090	1112	0,266	0,255	1187	1183		11.5	0,275	0,294	0,734	0,746	0,754	0,774		SMD -N + acetamide + ligand T1	Diagnostic PCRs to determine ratio of strains in replicate cultures A and B after transfer on SMD + F-acetamide and subsequent transfer on SMD -N + acetamide + HSL
11.75	1120	1141	0,269	0,260	1212	1210		11.75	0,276	0,295	0,759	0,769	0,778	0,797
12	1148	1168	0,272	0,264	1237	1234		12	0,278	0,297	0,784	0,795	0,800	0,821
12.25	1172	1194	0,276	0,269	1263	1258		12.25	0,279	0,298	0,808	0,824	0,826	0,845
12.5	1198	1217	0,283	0,273	1285	1279		12.5	0,280	0,300	0,833	0,849	0,850	0,870
12.75	1219	1240	0,287	0,278	1304	1300		12.75	0,281	0,301	0,859	0,874	0,874	0,895
13	1241	1261	0,292	0,283	1323	1319		13	0,283	0,302	0,886	0,899	0,898	0,918
13.25	1260	1279	0,298	0,289	1340	1336		13.25	0,284	0,303	0,909	0,926	0,922	0,942
13.5	1276	1294	0,304	0,295	1355	1352		13.5	0,285	0,305	0,937	0,955	0,947	0,968
13.75	1289	1307	0,309	0,300	1368	1366		13.75	0,286	0,306	0,962	0,980	0,970	0,992
14	1299	1316	0,315	0,306	1379	1377		14	0,287	0,306	0,987	1004	0,994	1015
14.25	1309	1325	0,321	0,312	1391	1387		14.25	0,288	0,308	1013	1028	1019	1036
14.5	1317	1331	0,328	0,318	1400	1396		14.5	0,289	0,309	1039	1050	1040	1061
14.75	1322	1336	0,335	0,324	1405	1401		14.75	0,290	0,310	1062	1068	1064	1083
15	1326	1338	0,342	0,331	1411	1406		15	0,291	0,311	1083	1079	1086	1105
15.25	1331	1344	0,348	0,338	1415	1411		15.25	0,292	0,312	1099	1083	1107	1119
15.5	1334	1345	0,355	0,345	1419	1414		15.5	0,293	0,313	1109	1086	1117	1136
15.75	1336	1346	0,363	0,352	1421	1417		15.75	0,294	0,314	1115	1094	1128	1141
16	1337	1348	0,370	0,359	1425	1421		16	0,295	0,315	1117	1101	1131	1145
16.25	1337	1349	0,378	0,367	1428	1423		16.25	0,296	0,316	1123	1107	1129	1143
16.5	1338	1350	0,385	0,374	1430	1424		16.5	0,297	0,317	1129	1115	1133	1145		SMD -N + acetamide + ligand T2	Diagnostic PCRs to determine ratio of strains in replicate cultures A and B after transfer on SMD + F-acetamide and subsequent 2 transfers on SMD -N + acetamide + HSL
16.75	1340	1352	0,394	0,382	1432	1425		16.75	0,297	0,318	1138	1121	1139	1152
17	1341	1353	0,402	0,391	1433	1427		17	0,298	0,319	1146	1125	1146	1160
17.25	1342	1354	0,410	0,399	1433	1428		17.25	0,299	0,319	1150	1128	1155	1169
17.5	1343	1356	0,418	0,407	1434	1428		17.5	0,300	0,320	1154	1130	1162	1176
17.75	1345	1356	0,427	0,415	1435	1429		17.75	0,301	0,321	1157	1130	1168	1183
18	1347	1357	0,436	0,423	1436	1429		18	0,301	0,322	1158	1132	1174	1188
18.25	1347	1358	0,446	0,432	1436	1431		18.25	0,302	0,323	1160	1135	1178	1194
18.5	1349	1360	0,453	0,441	1437	1432		18.5	0,303	0,323	1161	1137	1182	1199
18.75	1350	1360	0,462	0,450	1438	1433		18.75	0,304	0,324	1161	1137	1186	1202
19	1350	1361	0,472	0,460	1439	1435		19	0,304	0,325	1162	1139	1190	1205
19.25	1352	1361	0,481	0,469	1440	1435		19.25	0,305	0,326	1163	1141	1193	1209
19.5	1352	1363	0,491	0,479	1441	1436		19.5	0,306	0,326	1165	1144	1196	1212
19.75	1353	1363	0,500	0,487	1442	1437		19.75	0,306	0,327	1166	1146	1199	1215
20	1354	1364	0,510	0,496	1444	1438		20	0,307	0,327	1167	1147	1200	1216
20.25	1355	1365	0,519	0,506	1444	1439		20.25	0,308	0,328	1169	1148	1202	1218
20.5	1357	1368	0,529	0,516	1445	1440		20.5	0,309	0,329	1170	1149	1204	1220
20.75	1358	1368	0,539	0,526	1445	1441		20.75	0,309	0,329	1172	1150	1206	1222
21	1359	1369	0,550	0,536	1448	1441		21	0,309	0,330	1172	1150	1208	1223
21.25	1361	1372	0,560	0,546	1449	1443		21.25	0,310	0,330	1173	1151	1209	1225
21.5	1362	1374	0,571	0,557	1450	1444		21.5	0,311	0,331	1173	1152	1211	1225
21.75	1363	1375	0,580	0,567	1451	1446		21.75	0,311	0,332	1174	1152	1212	1228
22	1364	1378	0,592	0,578	1451	1447		22	0,312	0,333	1176	1152	1213	1228
22.25	1367	1380	0,603	0,588	1452	1448		22.25	0,313	0,333	1175	1153	1214	1229
22.5	1369	1382	0,613	0,599	1454	1449		22.5	0,313	0,333	1175	1153	1215	1229
22.75	1371	1384	0,624	0,610	1456	1450		22.75	0,314	0,334	1175	1154	1216	1229
23	1373	1386	0,635	0,621	1456	1452		23	0,315	0,334	1176	1154	1216	1232
23.25	1375	1389	0,645	0,633	1458	1453		23.25	0,315	0,335	1177	1154	1217	1233
23.5	1376	1390	0,657	0,643	1459	1455		23.5	0,316	0,336	1177	1155	1216	1232
23.75	1377	1393	0,669	0,655	1461	1455		23.75	0,316	0,337	1177	1155	1218	1233
								24	0,317	0,337	1177	1155	1218	1235

## Sheet: Figure 3
Figure 3C
single colonies from T1		single colonies from T2		single colonies from T3		single colonies from T4
median fluorescence		median fluorescence		median fluorescence		median fluorescence
w/o ligand	w ligand	w/o ligand	w ligand	w/o ligand	w ligand	w/o ligand	w ligand
3538	3236	2357	2505	3899	2633	3421	3766
2966	2830	2529	2784	3144	2848	3162	3777
3009	2904	2418	2784	3054	2807	3090	3755
2864	2771	2233	2583	3117	2949	36012	77863
2891	2804	2351	2720	3313	3275	68307	174331
2871	2791	2482	2884	3045	3018	65963	170816
2663	2613	2390	2791	3237	3209	67713	176886
2771	2720	2407	2837	3199	3256	74538	195850
2663	2619	2476	2939	3381	3451	61693	169332
2752	2707	2797	3367	3190	3265	59576	181052
2811	2778	2401	2898	3027	3108	62234	190788
2488	2459	2837	3447	3332	3501	41531	140152
2797	2778	2390	2911	3027	3190	39757	202220
2650	2638	2418	2953	3162	3342	50324	463000
2765	2765	2505	3080	3256	3451	46658	441000
2824	2877	2511	3109	3265	3471	44406	431000
2577	2626	2517	3175	3411	3647	47479	462000
2726	2778	2613	3336	3294	3584	46118	462000
2739	2797	2565	3282	3036	3313	46930	480000
2745	2811	2864	3682	3265	3563	40931	420000
2713	2791	2523	3251	2975	3332	41410	433000
2817	2898	2824	3639	3218	3615	41531	436000
2644	2726	2682	3480	3181	3700	41531	438000
2771	2857	2669	3480	2915	3451	39412	417000
2688	2797	2541	3344	3126	3733	41652	442000
2286	2385	2657	3504	62415	154726	40576	431000
2707	2830	2141	2824	65580	163046	31685	337469
2877	3009	2571	3521	63330	164955	40576	433000
2765	2911	2559	3673	60449	159759	39873	427000
2464	2607	44336	161635	24314	72400	35804	391455
2657	2817	47460	183481	23073	81574	38505	431000
2707	2871	42903	181340	37076	131461	37510	427000
2470	2657	31323	390739	38505	358733	37729	435000
2632	2837	23248	329200	31685	323998	37076	431000
2675	2891	23856	340199	31777	334536	38170	449000
2464	2688	23467	345025	30598	339439	58205	703000
2351	2771	22496	346649	27315	303024	24959	306572
50093	144071	25778	402000	30332	340428	35908	444000
10032	58214	23800	377219	25473	288400	36223	458000
25899	347464	21718	349919	33098	383563	33878	441000
21974	333087	23085	373693	35700	415000	34175	458000
27789	423000	20770	344216	23343	374737	29462	403000
22549	345836	19818	357391	16656	273683	33779	467000
21314	349099	19771	378106	18876	318391	32337	476000
13741	283275	16081	313364	20007	365051	30332	454000
12219	274760	5335	147493	19833	363990	16608	250077
11522	286620	9753	271554	11679	249350	18335	337469
6288	158627	10103	303232	10923	247903	15714	317465

## Sheet: Figure 4
Figure 4B														Figure 4D		OD:	wavelength 660																															control
																fluorescence:	excitation 485, emission 528, gain 80
	AAA019		AAA101		AAA107		AAA156		AAA157		AAA158				AAA148								AAA149								AAA150								AAA151									AAA189
C8-HSL (nM)	median fluorescence		median fluorescence		median fluorescence		median fluorescence		median fluorescence		median fluorescence			time (h)	OD				fluorescence				OD				fluorescence				OD				fluorescence				OD				fluorescence					OD
0	4678	4569	4766	4591	5162	5187	6891	6778	7640	7341	5487	5248		0	0.116	0.117	0.111	0.096	190	166	177	165	0.116	0.17	0.114	0.112	184	185	191	170	0.116	0.119	0.124	0.121	398	375	397	381	0.119	0.116	0.12	0.123	269	269	237	281		0.096	0.091
5	4130	4442	4823	4484	5697	5552	8492	8083	15931	14300	5874	5902		0.25	0.121	0.119	0.12	0.12	180	203	194	191	0.119	0.181	0.117	0.119	202	204	175	181	0.123	0.123	0.128	0.126	418	371	383	406	0.123	0.12	0.123	0.126	268	252	231	248		0.099	0.097
10	4319	4268	4711	4474	6084	6127	14034	13296	27724	25597	6407	7767		0.5	0.129	0.127	0.127	0.128	192	219	206	169	0.125	0.171	0.125	0.128	197	213	188	167	0.128	0.13	0.137	0.134	391	397	412	442	0.127	0.127	0.128	0.132	277	262	243	264		0.104	0.1
25	4288	4169	4667	4526	9219	8796	41418	42303	70738	65619	16119	16540		0.75	0.136	0.138	0.135	0.136	208	225	188	185	0.133	0.194	0.132	0.136	184	218	183	172	0.136	0.137	0.145	0.142	394	413	398	416	0.134	0.133	0.136	0.14	260	279	284	263		0.113	0.108
50	3868	4111	4505	4591	17053	17915	119402	114193	160124	154584	50211	52255		1	0.142	0.144	0.141	0.142	177	196	162	191	0.14	0.18	0.14	0.144	200	225	181	181	0.143	0.144	0.154	0.15	416	402	410	442	0.141	0.138	0.143	0.146	274	268	268	270		0.121	0.115
100	4025	3960	4432	4432	35307	40079	227714	221388	344216	346649	120812	124264		1.25	0.149	0.15	0.146	0.148	207	225	202	206	0.147	0.176	0.145	0.149	195	217	204	209	0.148	0.149	0.159	0.155	424	417	398	416	0.146	0.143	0.149	0.152	288	283	305	286		0.124	0.122
1000	3932	3886	8064	8198	399083	474000	589000	595000	800000	657000	544000	554000		1.5	0.156	0.157	0.152	0.154	211	222	203	202	0.153	0.182	0.152	0.156	191	215	196	199	0.155	0.157	0.165	0.163	436	444	414	399	0.152	0.148	0.156	0.159	284	293	288	286		0.126	0.135
10000	3960	3932	120812	122814	558000	647000	743000	758000	731000	775000	756000	766000		1.75	0.163	0.163	0.159	0.161	212	218	200	227	0.16	0.187	0.16	0.164	230	226	209	202	0.163	0.164	0.172	0.17	442	419	419	450	0.159	0.154	0.161	0.166	304	300	283	286		0.132	0.145
														2	0.171	0.169	0.166	0.167	231	242	216	213	0.167	0.177	0.167	0.17	222	230	219	208	0.17	0.17	0.179	0.177	424	457	425	435	0.166	0.16	0.17	0.173	273	316	290	298		0.135	0.162
														2.25	0.177	0.176	0.173	0.172	215	242	213	193	0.175	0.187	0.173	0.177	220	240	220	233	0.178	0.177	0.187	0.184	464	456	443	442	0.172	0.166	0.176	0.18	314	317	292	304		0.138	0.177
														2.5	0.185	0.184	0.18	0.178	223	261	237	230	0.183	0.191	0.181	0.186	235	230	254	222	0.185	0.184	0.195	0.191	458	492	464	488	0.18	0.171	0.183	0.188	316	323	301	308		0.143	0.187
														2.75	0.192	0.191	0.187	0.184	252	268	239	229	0.19	0.203	0.188	0.193	240	269	235	242	0.193	0.191	0.195	0.197	510	489	480	555	0.188	0.178	0.19	0.194	316	333	319	325		0.15	0.198
														3	0.2	0.198	0.193	0.19	252	259	247	231	0.199	0.202	0.196	0.201	255	271	256	230	0.199	0.197	0.203	0.204	518	517	506	525	0.195	0.185	0.196	0.201	330	346	329	331		0.155	0.208
														3.25	0.208	0.206	0.2	0.197	251	271	290	233	0.205	0.265	0.203	0.208	266	256	259	257	0.206	0.205	0.209	0.212	575	601	541	583	0.202	0.192	0.203	0.207	393	361	346	339		0.16	0.22
														3.5	0.215	0.212	0.207	0.203	258	302	254	255	0.213	0.229	0.21	0.214	275	268	279	257	0.213	0.211	0.215	0.219	581	575	551	598	0.209	0.199	0.211	0.215	357	346	362	380		0.169	0.23
														3.75	0.221	0.218	0.213	0.21	276	288	266	282	0.22	0.237	0.217	0.219	292	284	260	277	0.219	0.218	0.222	0.227	626	615	576	640	0.215	0.205	0.217	0.221	363	373	364	390		0.179	0.243
														4	0.228	0.225	0.22	0.217	307	294	290	275	0.226	0.237	0.223	0.226	310	305	288	302	0.227	0.225	0.23	0.234	651	653	646	650	0.222	0.212	0.224	0.228	393	381	376	386		0.188	0.255
														4.25	0.236	0.233	0.228	0.224	288	307	306	305	0.234	0.22	0.231	0.234	319	323	300	287	0.234	0.233	0.237	0.242	683	673	659	679	0.229	0.219	0.231	0.235	412	388	381	404		0.199	0.264
														4.5	0.244	0.241	0.236	0.232	323	325	305	311	0.242	0.228	0.239	0.241	313	309	335	296	0.242	0.24	0.246	0.252	717	726	695	745	0.236	0.226	0.24	0.243	426	423	418	429		0.212	0.273
														4.75	0.253	0.25	0.244	0.239	333	366	313	331	0.251	0.236	0.248	0.25	317	319	327	306	0.251	0.249	0.255	0.262	751	735	715	796	0.245	0.235	0.247	0.252	430	452	442	463		0.222	0.287
														5	0.264	0.26	0.253	0.248	358	370	348	348	0.261	0.245	0.258	0.261	344	344	352	330	0.261	0.26	0.264	0.272	779	759	741	778	0.255	0.244	0.257	0.261	462	441	425	453		0.235	0.312
														5.25	0.275	0.27	0.263	0.259	356	359	362	351	0.272	0.256	0.27	0.272	389	371	383	354	0.272	0.27	0.275	0.284	814	807	792	857	0.265	0.254	0.268	0.272	463	457	449	462		0.254	0.32
														5.5	0.288	0.282	0.275	0.269	375	387	375	380	0.285	0.266	0.281	0.284	401	384	374	380	0.284	0.281	0.287	0.297	859	854	828	892	0.276	0.264	0.28	0.284	494	507	498	483		0.271	0.336
														5.75	0.301	0.295	0.287	0.28	396	403	412	387	0.298	0.278	0.295	0.296	404	410	408	406	0.297	0.294	0.3	0.311	864	888	877	931	0.288	0.275	0.292	0.297	525	547	498	515		0.296	0.36
														6	0.315	0.309	0.301	0.293	375	422	387	408	0.312	0.291	0.31	0.311	417	424	390	398	0.311	0.308	0.314	0.326	922	953	888	989	0.303	0.288	0.306	0.31	540	544	529	560		0.313	0.371
														6.25	0.331	0.322	0.315	0.307	395	459	417	421	0.328	0.306	0.323	0.326	419	423	457	424	0.326	0.322	0.329	0.343	989	967	952	998	0.317	0.3	0.321	0.324	572	576	554	585		0.338	0.395
														6.5	0.347	0.337	0.33	0.321	439	483	453	445	0.344	0.32	0.34	0.342	472	468	480	450	0.342	0.338	0.344	0.359	1080	1080	987	1131	0.332	0.314	0.337	0.341	623	583	611	590		0.363	0.42
														6.75	0.364	0.354	0.346	0.336	475	487	465	464	0.361	0.335	0.357	0.358	498	489	485	476	0.358	0.354	0.36	0.378	1106	1106	1048	1175	0.349	0.329	0.353	0.357	641	611	632	635		0.393	0.447
														7	0.381	0.37	0.364	0.353	509	504	497	469	0.379	0.351	0.375	0.376	524	557	518	478	0.376	0.371	0.378	0.397	1181	1160	1108	1242	0.366	0.345	0.371	0.374	703	679	669	659		0.422	0.471
														7.25	0.4	0.388	0.382	0.37	529	547	516	526	0.398	0.368	0.394	0.393	548	537	536	536	0.393	0.389	0.398	0.416	1247	1248	1185	1299	0.384	0.36	0.389	0.393	714	733	711	732		0.453	0.503
														7.5	0.42	0.407	0.399	0.388	563	573	546	538	0.417	0.387	0.413	0.414	556	576	567	530	0.413	0.409	0.415	0.436	1294	1291	1255	1353	0.403	0.378	0.409	0.41	791	728	739	730		0.486	0.531
														7.75	0.441	0.426	0.419	0.406	580	604	536	570	0.437	0.405	0.434	0.434	591	626	607	570	0.433	0.428	0.435	0.458	1381	1340	1342	1480	0.423	0.396	0.429	0.43	804	793	771	783		0.518	0.561
														8	0.462	0.447	0.44	0.426	629	628	616	590	0.458	0.424	0.455	0.455	647	644	632	607	0.454	0.449	0.456	0.48	1470	1449	1380	1524	0.444	0.416	0.45	0.452	856	830	820	836		0.552	0.592
														8.25	0.484	0.467	0.46	0.446	646	643	628	609	0.479	0.445	0.476	0.478	649	677	657	635	0.475	0.47	0.477	0.502	1605	1518	1481	1603	0.465	0.434	0.471	0.473	896	927	880	902		0.589	0.625
														8.5	0.507	0.489	0.482	0.466	687	711	653	660	0.502	0.467	0.498	0.499	687	694	680	676	0.497	0.491	0.501	0.525	1675	1667	1586	1738	0.489	0.455	0.494	0.494	958	959	925	923		0.625	0.66
														8.75	0.53	0.511	0.505	0.488	722	717	697	686	0.527	0.488	0.523	0.523	746	723	726	703	0.521	0.514	0.522	0.55	1719	1731	1679	1839	0.51	0.475	0.516	0.518	1054	1042	995	1015		0.66	0.693
														9	0.554	0.533	0.529	0.509	739	795	723	735	0.55	0.511	0.546	0.547	762	804	759	728	0.544	0.538	0.546	0.574	1846	1863	1824	1906	0.534	0.498	0.54	0.541	1153	1073	1050	1093		0.696	0.727
														9.25	0.579	0.557	0.553	0.534	814	781	790	757	0.575	0.535	0.571	0.571	803	865	809	782	0.568	0.562	0.571	0.603	1958	1995	1804	2054	0.558	0.518	0.564	0.567	1184	1129	1132	1142		0.731	0.761
														9.5	0.605	0.583	0.576	0.557	846	849	833	795	0.601	0.559	0.597	0.596	841	879	865	842	0.594	0.588	0.596	0.627	2097	2062	1998	2212	0.583	0.543	0.589	0.592	1272	1267	1165	1223		0.771	0.799
														9.75	0.63	0.607	0.601	0.582	909	916	828	845	0.627	0.584	0.623	0.622	896	929	888	855	0.619	0.613	0.621	0.654	2201	2201	2136	2294	0.61	0.567	0.614	0.62	1369	1305	1322	1304		0.812	0.833
														10	0.656	0.633	0.627	0.607	929	905	914	888	0.652	0.609	0.649	0.649	928	991	928	903	0.644	0.64	0.647	0.683	2329	2342	2225	2493	0.635	0.591	0.643	0.645	1462	1428	1382	1420		0.849	0.872
														10.25	0.683	0.659	0.656	0.633	986	941	956	919	0.68	0.636	0.676	0.676	974	1023	988	989	0.671	0.665	0.672	0.71	2465	2426	2330	2663	0.661	0.616	0.668	0.672	1545	1480	1444	1523		0.887	0.909
														10.5	0.712	0.685	0.68	0.66	1002	1023	943	983	0.706	0.662	0.706	0.704	1045	1111	1023	986	0.699	0.692	0.699	0.739	2633	2645	2426	2768	0.689	0.64	0.697	0.7	1688	1587	1600	1637		0.925	0.947
														10.75	0.74	0.713	0.709	0.685	1047	1057	1065	1018	0.736	0.691	0.734	0.732	1094	1155	1086	1075	0.727	0.719	0.729	0.767	2779	2743	2643	2963	0.716	0.667	0.726	0.728	1822	1723	1709	1711		0.964	0.985
														11	0.767	0.74	0.736	0.713	1106	1117	1072	1100	0.763	0.718	0.762	0.76	1146	1183	1163	1130	0.756	0.748	0.757	0.797	2908	2934	2767	3114	0.745	0.692	0.754	0.759	1937	1886	1840	1837		1.002	1.024
														11.25	0.795	0.768	0.764	0.741	1186	1214	1139	1136	0.792	0.747	0.791	0.789	1220	1235	1194	1189	0.783	0.776	0.785	0.826	3132	3095	2965	3274	0.774	0.721	0.783	0.788	2058	2031	1990	2039		1.04	1.061
														11.5	0.827	0.797	0.792	0.769	1250	1214	1202	1170	0.824	0.775	0.82	0.818	1237	1349	1255	1201	0.811	0.806	0.815	0.857	3297	3228	3166	3560	0.805	0.751	0.814	0.818	2167	2170	2090	2153		1.081	1.099
														11.75	0.855	0.825	0.819	0.798	1276	1293	1243	1276	0.853	0.805	0.851	0.85	1323	1407	1349	1308	0.841	0.835	0.846	0.888	3488	3460	3395	3758	0.833	0.778	0.844	0.846	2378	2306	2203	2334		1.12	1.136
														12	0.884	0.855	0.85	0.824	1380	1345	1306	1293	0.881	0.836	0.883	0.879	1386	1436	1379	1334	0.872	0.865	0.875	0.917	3695	3726	3480	4012	0.861	0.805	0.873	0.875	2509	2464	2398	2466		1.161	1.174
														12.25	0.913	0.884	0.881	0.853	1420	1399	1359	1376	0.914	0.864	0.912	0.909	1459	1530	1471	1459	0.902	0.895	0.904	0.948	3925	3916	3716	4228	0.892	0.833	0.905	0.907	2724	2701	2559	2649		1.198	1.213
														12.5	0.943	0.914	0.908	0.883	1473	1442	1422	1401	0.943	0.894	0.942	0.941	1518	1607	1510	1532	0.931	0.926	0.935	0.98	4141	4127	3878	4493	0.922	0.865	0.935	0.939	2947	2853	2771	2894		1.239	1.25
														12.75	0.973	0.944	0.939	0.914	1517	1516	1472	1506	0.974	0.926	0.972	0.971	1577	1614	1626	1603	0.96	0.956	0.966	1.011	4365	4393	4178	4809	0.955	0.893	0.967	0.973	3165	3084	3006	3079		1.276	1.291
														13	1.004	0.975	0.969	0.943	1614	1623	1600	1577	1.002	0.955	1.003	1.004	1673	1774	1693	1652	0.99	0.987	0.996	1.041	4648	4566	4373	4983	0.984	0.924	0.999	1.002	3402	3295	3232	3275		1.314	1.329
														13.25	1.032	1.005	0.996	0.973	1654	1664	1636	1601	1.034	0.987	1.033	1.034	1711	1813	1810	1690	1.02	1.016	1.026	1.074	4904	4887	4664	5381	1.013	0.954	1.028	1.035	3632	3482	3419	3592		1.352	1.367
														13.5	1.062	1.035	1.028	1.005	1730	1686	1678	1730	1.063	1.024	1.065	1.064	1802	1654	1869	1796	1.05	1.048	1.056	1.106	5159	5158	4846	5735	1.045	0.983	1.058	1.063	3966	3773	3648	3878		1.389	1.404
														13.75	1.092	1.066	1.058	1.032	1806	1820	1756	1741	1.092	1.05	1.092	1.095	1878	1956	1902	1907	1.078	1.077	1.089	1.135	5397	5440	5114	5957	1.075	1.013	1.089	1.094	4236	4105	3994	4123		1.425	1.438
														14	1.12	1.095	1.088	1.061	1864	1881	1845	1869	1.122	1.12	1.124	1.125	1962	1876	2029	1968	1.109	1.107	1.117	1.166	5829	5742	5456	6395	1.103	1.043	1.119	1.127	4504	4485	4296	4481		1.459	1.473
														14.25	1.149	1.123	1.116	1.091	1936	1950	1910	1893	1.151	1.153	1.154	1.156	2079	1946	2087	2062	1.139	1.139	1.148	1.197	6092	6112	5845	6808	1.133	1.071	1.151	1.159	4763	4722	4578	4923		1.488	1.504
														14.5	1.175	1.152	1.143	1.12	2017	2032	1979	1959	1.179	1.196	1.184	1.184	2169	1885	2275	2156	1.169	1.168	1.177	1.226	6379	6489	6136	7281	1.161	1.103	1.181	1.189	5187	5127	4910	5159		1.509	1.528
														14.75	1.204	1.183	1.175	1.148	2123	2100	2103	2063	1.206	1.31	1.211	1.213	2281	2062	2314	2245	1.197	1.195	1.208	1.255	6850	6756	6495	7675	1.192	1.13	1.21	1.222	5583	5433	5327	5618		1.528	1.548
														15	1.23	1.211	1.201	1.175	2203	2112	2182	2149	1.233	1.354	1.239	1.242	2423	2061	2410	2403	1.224	1.225	1.237	1.285	6987	7194	6865	8004	1.219	1.16	1.239	1.25	5784	5883	5666	5971		1.542	1.563
														15.25	1.258	1.236	1.23	1.202	2271	2306	2229	2258	1.26	1.381	1.27	1.271	2527	2155	2551	2475	1.253	1.253	1.266	1.314	7619	7519	7178	8626	1.246	1.19	1.268	1.277	6395	6409	6079	6441		1.555	1.576
														15.5	1.282	1.264	1.255	1.23	2322	2342	2339	2315	1.286	1.297	1.296	1.298	2593	2464	2699	2589	1.28	1.282	1.293	1.342	7915	8025	7767	9125	1.275	1.216	1.296	1.308	6885	6759	6662	6926		1.564	1.587
														15.75	1.309	1.29	1.282	1.258	2392	2432	2384	2402	1.313	1.317	1.324	1.325	2790	2581	2796	2769	1.307	1.309	1.321	1.371	8446	8487	8110	9635	1.303	1.245	1.325	1.335	7440	7195	7077	7475		1.572	1.595
														16	1.334	1.315	1.31	1.285	2537	2491	2518	2513	1.34	1.328	1.351	1.354	2896	2890	2870	2875	1.332	1.336	1.348	1.397	8788	8988	8569	9997	1.328	1.273	1.352	1.361	7824	7679	7417	8002		1.579	1.602
														16.25	1.357	1.343	1.335	1.31	2613	2587	2535	2581	1.364	1.36	1.376	1.379	2991	3000	3032	2990	1.36	1.363	1.375	1.424	9394	9405	8987	10821	1.354	1.299	1.379	1.391	8398	8415	8113	8732		1.584	1.609
														16.5	1.382	1.368	1.362	1.336	2672	2704	2649	2637	1.39	1.363	1.404	1.405	3106	3057	3202	3113	1.384	1.39	1.403	1.45	9926	9996	9364	11505	1.379	1.326	1.406	1.419	9076	8889	8767	9374		1.591	1.616
														16.75	1.406	1.392	1.384	1.362	2711	2733	2722	2763	1.414	1.39	1.427	1.429	3313	3130	3320	3265	1.409	1.415	1.429	1.476	10332	10446	10084	11840	1.405	1.353	1.431	1.444	9642	9521	9326	9941		1.596	1.624
														17	1.427	1.415	1.408	1.384	2826	2768	2811	2809	1.438	1.421	1.454	1.456	3399	3360	3491	3395	1.432	1.441	1.454	1.502	10705	11080	10472	12604	1.428	1.378	1.458	1.471	10122	10121	9850	10364		1.601	1.629
														17.25	1.449	1.437	1.432	1.409	2890	2921	2911	2838	1.46	1.437	1.477	1.479	3519	3560	3717	3567	1.456	1.464	1.48	1.527	11336	11353	11043	13330	1.454	1.402	1.481	1.497	10745	10910	10611	11564		1.605	1.635
														17.5	1.472	1.462	1.454	1.431	2923	3002	2924	2972	1.482	1.465	1.5	1.501	3753	3694	3821	3770	1.48	1.488	1.503	1.549	11858	11943	11737	13841	1.478	1.429	1.506	1.522	11451	11508	11238	12237		1.61	1.64
														17.75	1.493	1.483	1.478	1.454	3000	3130	3064	3114	1.506	1.481	1.523	1.525	3795	3761	3938	3914	1.503	1.512	1.529	1.573	12398	12355	12112	14867	1.499	1.452	1.529	1.544	12274	12430	12183	13402		1.615	1.645
														18	1.513	1.505	1.498	1.478	3138	3143	3150	3153	1.525	1.513	1.543	1.545	4053	3844	4124	4094	1.525	1.535	1.552	1.595	12943	13168	12758	15467	1.521	1.476	1.553	1.566	13059	13184	12855	13798		1.62	1.65
														18.25	1.533	1.525	1.519	1.498	3169	3214	3284	3232	1.547	1.524	1.565	1.567	4211	3958	4378	4245	1.546	1.556	1.573	1.617	13343	13843	13507	16140	1.544	1.499	1.574	1.589	13641	13990	13628	14702		1.622	1.654
														18.5	1.552	1.545	1.539	1.519	3302	3298	3324	3322	1.565	1.547	1.585	1.587	4500	4295	4542	4495	1.566	1.577	1.595	1.638	14143	14559	14117	16985	1.563	1.519	1.596	1.611	14555	14666	14554	15712		1.626	1.657
														18.75	1.571	1.564	1.559	1.539	3327	3464	3363	3442	1.585	1.569	1.605	1.607	4634	4400	4798	4691	1.587	1.598	1.617	1.658	14742	15462	14691	17797	1.583	1.542	1.617	1.631	15044	15335	15201	16630		1.628	1.66
														19	1.588	1.583	1.578	1.559	3449	3484	3540	3529	1.603	1.584	1.624	1.628	4813	4399	4976	4907	1.606	1.617	1.636	1.677	15213	15819	15256	18547	1.604	1.563	1.637	1.652	16016	16382	16047	17583		1.63	1.663
														19.25	1.605	1.602	1.595	1.578	3478	3556	3541	3570	1.622	1.603	1.642	1.644	5028	4691	5151	5073	1.625	1.636	1.655	1.695	15850	16461	16096	18957	1.622	1.582	1.656	1.67	17006	17267	17203	18539		1.633	1.666
														19.5	1.621	1.619	1.614	1.597	3599	3701	3624	3598	1.639	1.623	1.658	1.662	5210	4774	5404	5291	1.643	1.654	1.674	1.711	16921	17173	16702	19795	1.639	1.601	1.674	1.689	17806	18037	17684	19167		1.636	1.669
														19.75	1.638	1.635	1.63	1.614	3677	3773	3719	3723	1.655	1.638	1.674	1.678	5421	5249	5645	5507	1.66	1.671	1.691	1.727	17367	17906	17296	19514	1.657	1.62	1.691	1.704	18610	18670	18497	20398		1.637	1.671
														20	1.654	1.651	1.646	1.631	3763	3800	3793	3819	1.671	1.655	1.69	1.693	5607	5434	5753	5650	1.676	1.685	1.705	1.737	17888	18203	17488	19181	1.673	1.637	1.706	1.72	19474	19749	19097	20338		1.64	1.673
														20.25	1.667	1.669	1.663	1.647	3866	3857	3925	3839	1.685	1.668	1.704	1.706	5883	5358	6040	5848	1.69	1.699	1.719	1.749	18299	17917	17788	18455	1.688	1.654	1.72	1.731	20295	20402	19701	20082		1.64	1.675
														20.5	1.682	1.682	1.678	1.661	3910	3884	3958	4011	1.698	1.685	1.716	1.718	6061	5434	6070	5929	1.704	1.71	1.732	1.759	18311	17801	17760	17735	1.702	1.667	1.731	1.742	20522	20166	19399	18760		1.642	1.678
														20.75	1.694	1.696	1.692	1.675	3941	3920	4044	4047	1.711	1.705	1.727	1.729	6336	5716	6238	5897	1.715	1.72	1.742	1.766	18349	17015	17114	17024	1.714	1.681	1.742	1.753	20597	19728	18599	17633		1.644	1.68
														21	1.708	1.709	1.705	1.687	4056	4112	4131	4085	1.724	1.705	1.736	1.738	6338	5444	5979	5624	1.725	1.73	1.752	1.774	17914	16136	16124	16352	1.725	1.69	1.751	1.762	20196	18611	17379	17295		1.646	1.681
														21.25	1.719	1.721	1.718	1.698	4061	4113	4113	4040	1.733	1.725	1.745	1.746	6361	5453	5998	5537	1.734	1.739	1.761	1.781	17453	15527	15852	16054	1.734	1.7	1.761	1.769	19197	17872	16747	16715		1.646	1.683
														21.5	1.73	1.731	1.728	1.709	4111	4114	4153	4002	1.742	1.724	1.754	1.756	6101	5468	5780	5522	1.744	1.747	1.769	1.787	16583	15460	15477	15831	1.743	1.71	1.769	1.776	17954	17132	16435	16800		1.649	1.686
														21.75	1.737	1.741	1.737	1.718	4100	4164	4135	3933	1.75	1.733	1.762	1.763	6010	5506	5826	5510	1.753	1.754	1.776	1.791	16159	15044	15396	16066	1.752	1.718	1.775	1.781	17638	17037	16150	16380		1.651	1.688
														22	1.746	1.75	1.746	1.726	3997	4089	4046	3924	1.759	1.759	1.768	1.77	5959	5160	5781	5526	1.76	1.759	1.782	1.795	15694	15058	15144	15870	1.759	1.726	1.78	1.785	17454	16903	16116	16460		1.652	1.689
														22.25	1.755	1.758	1.755	1.735	3997	4051	4078	3868	1.767	1.76	1.774	1.774	5902	5231	5801	5431	1.766	1.763	1.786	1.797	15680	14914	15076	15614	1.765	1.732	1.784	1.789	16979	16550	16338	16009		1.655	1.692
														22.5	1.763	1.766	1.763	1.742	3991	3984	4023	3900	1.772	1.755	1.778	1.778	5905	4921	5602	5509	1.771	1.767	1.79	1.8	15113	14979	14990	15828	1.77	1.737	1.788	1.792	16959	16948	16049	16173		1.658	1.693
														22.75	1.771	1.773	1.77	1.748	3962	4058	4002	3842	1.778	1.761	1.782	1.782	5995	5242	5690	5492	1.775	1.77	1.794	1.801	15306	15304	14896	15509	1.774	1.742	1.791	1.794	17038	16512	16014	16121		1.66	1.695
														23	1.777	1.779	1.776	1.752	3936	4037	4064	3835	1.783	1.79	1.786	1.786	5775	5177	5777	5521	1.779	1.773	1.796	1.804	15438	15004	15006	15754	1.777	1.745	1.793	1.795	16707	16720	15911	16060		1.664	1.697
														23.25	1.782	1.784	1.781	1.757	3941	3983	4057	3906	1.787	1.767	1.788	1.787	5891	5080	5815	5485	1.782	1.776	1.798	1.805	15654	14947	15005	15578	1.781	1.748	1.796	1.798	16758	16611	16008	16122		1.666	1.699
														23.5	1.786	1.789	1.785	1.76	4023	3995	4046	3897	1.79	1.774	1.791	1.79	5842	5033	5768	5497	1.784	1.778	1.801	1.808	15537	15088	14686	15729	1.784	1.751	1.798	1.8	16855	16585	16011	15856		1.669	1.701
														23.75	1.79	1.793	1.789	1.763	3955	4015	3985	3911	1.792	1.774	1.793	1.792	5803	5057	5771	5522	1.787	1.779	1.802	1.809	15339	15232	14753	15598	1.785	1.752	1.799	1.801	16732	16591	15981	16294		1.672	1.703
														24	1.792	1.795	1.791	1.765	3986	4049	4066	3930	1.795	1.776	1.795	1.793	5751	5189	5863	5493	1.788	1.781	1.804	1.81	15291	14916	15012	15656	1.786	1.755	1.801	1.803	16620	16466	15986	15818		1.676	1.704
														24.25	1.795	1.798	1.795	1.768	3990	4047	4083	4014	1.797	1.777	1.796	1.795	5874	5042	5819	5590	1.791	1.784	1.806	1.812	15356	14740	14687	15539	1.789	1.757	1.802	1.804	16602	16226	16141	15979		1.679	1.706
														24.5	1.797	1.8	1.797	1.77	3955	4001	4052	3993	1.799	1.779	1.798	1.796	5934	5091	5799	5517	1.792	1.785	1.808	1.813	15370	15061	14740	15456	1.789	1.758	1.804	1.806	16809	16482	16087	16107		1.683	1.708
														24.75	1.799	1.802	1.799	1.771	3946	4094	4081	3921	1.801	1.789	1.8	1.798	5893	5130	5855	5487	1.794	1.786	1.809	1.814	15313	15002	14954	15413	1.791	1.76	1.805	1.807	16544	16487	15874	16072		1.685	1.71
														25	1.8	1.804	1.801	1.774	3945	4067	4013	3968	1.803	1.794	1.802	1.8	5901	5112	5874	5602	1.795	1.788	1.81	1.815	15383	15090	14674	15440	1.793	1.761	1.806	1.808	16802	16320	15886	15820		1.685	1.711
														25.25	1.802	1.806	1.802	1.775	4014	4068	4071	4063	1.804	1.801	1.804	1.801	6000	5106	5809	5554	1.797	1.789	1.811	1.816	14938	14874	14821	15396	1.794	1.763	1.807	1.81	16626	16500	15856	16050		1.686	1.713
														25.5	1.804	1.807	1.803	1.776	3978	4086	4101	4018	1.806	1.808	1.804	1.802	5902	5168	5948	5524	1.798	1.79	1.812	1.818	14908	14702	14664	15523	1.796	1.765	1.809	1.811	16664	16264	15892	16180		1.688	1.714
														25.75	1.805	1.808	1.805	1.778	4025	4078	4194	4048	1.806	1.79	1.806	1.803	5910	4991	5892	5525	1.799	1.791	1.813	1.819	15245	14825	14579	15269	1.796	1.766	1.81	1.812	16557	16241	15687	15757		1.688	1.715
														26	1.807	1.81	1.806	1.779	3943	4140	4139	3970	1.808	1.79	1.806	1.804	5869	5073	5934	5562	1.801	1.792	1.815	1.819	14786	14551	14569	15408	1.798	1.767	1.811	1.812	16637	16275	15792	15830		1.692	1.716
														26.25	1.808	1.811	1.807	1.781	4007	4130	4095	4034	1.809	1.825	1.808	1.806	5806	5123	5866	5423	1.801	1.794	1.816	1.821	14988	14650	14571	14867	1.799	1.768	1.811	1.814	16515	16088	15645	15794		1.694	1.718
														26.5	1.809	1.812	1.809	1.782	3965	4001	4100	4003	1.811	1.824	1.808	1.807	5913	5185	5812	5583	1.802	1.794	1.816	1.821	14836	14578	14476	15085	1.8	1.77	1.812	1.815	16336	16042	15599	15747		1.697	1.72
														26.75	1.81	1.812	1.809	1.783	4002	4044	4136	3955	1.812	1.801	1.81	1.808	5933	4955	5883	5473	1.803	1.795	1.817	1.822	14680	14291	14303	14938	1.801	1.771	1.813	1.815	16269	16231	15639	15420		1.697	1.721
														27	1.811	1.813	1.81	1.784	4055	4096	4081	3936	1.813	1.8	1.81	1.808	5876	5152	5755	5498	1.804	1.796	1.818	1.823	14442	14618	14284	14944	1.802	1.772	1.814	1.817	16067	16130	15718	15639		1.698	1.722
														27.25	1.811	1.814	1.812	1.785	3986	4082	4050	3913	1.814	1.791	1.811	1.809	5844	5291	5782	5458	1.804	1.797	1.819	1.823	14950	14438	14276	14702	1.803	1.773	1.815	1.817	16391	16047	15571	15415		1.698	1.723
														27.5	1.812	1.815	1.812	1.785	4048	4011	4083	3980	1.814	1.83	1.812	1.81	5864	5151	5748	5438	1.806	1.798	1.82	1.825	14669	14576	14299	14886	1.803	1.774	1.816	1.818	16090	15847	15571	15498		1.7	1.724
														27.75	1.812	1.816	1.813	1.786	4008	4121	4045	3933	1.815	1.824	1.813	1.811	5828	5011	5829	5434	1.806	1.798	1.821	1.825	14576	14266	14244	14502	1.804	1.775	1.817	1.818	15985	16020	15417	15340		1.701	1.724
														28	1.814	1.816	1.814	1.787	4045	4121	4152	3960	1.815	1.815	1.814	1.812	5837	5090	5865	5492	1.807	1.799	1.822	1.826	14671	14431	14109	14819	1.805	1.776	1.817	1.819	16205	15644	15609	15169		1.7	1.726
														28.25	1.814	1.817	1.815	1.788	3972	4131	4159	4061	1.816	1.822	1.815	1.812	5868	5004	5853	5471	1.808	1.8	1.822	1.827	14503	14214	14112	14574	1.806	1.777	1.818	1.82	15784	15652	15191	15360		1.703	1.726
														28.5	1.815	1.818	1.815	1.789	3945	4157	4112	3970	1.817	1.816	1.815	1.813	5719	4989	5779	5425	1.808	1.801	1.823	1.827	14479	14144	14277	14288	1.807	1.778	1.819	1.821	15641	15770	15187	15175		1.704	1.728
														28.75	1.815	1.819	1.816	1.79	4011	4135	4092	3910	1.818	1.823	1.816	1.814	5778	5040	5809	5501	1.809	1.802	1.824	1.827	14068	14001	13879	14397	1.807	1.778	1.819	1.821	15918	15431	15155	15126		1.704	1.729
														29	1.817	1.819	1.817	1.791	3947	4143	4039	3986	1.818	1.827	1.817	1.814	5820	5012	5676	5533	1.81	1.802	1.824	1.829	14223	13981	13910	14331	1.808	1.779	1.82	1.822	15544	15411	14904	15021		1.704	1.73
														29.25	1.817	1.82	1.818	1.791	4062	4132	4161	4018	1.819	1.847	1.817	1.814	5774	5060	5731	5446	1.81	1.802	1.825	1.829	14293	13904	13821	14345	1.808	1.78	1.821	1.822	15631	15404	14941	15042		1.706	1.73
														29.5	1.817	1.82	1.818	1.791	4030	4100	4040	3949	1.82	1.824	1.817	1.815	5678	5069	5726	5461	1.81	1.804	1.826	1.83	14109	14026	13775	14261	1.809	1.78	1.821	1.823	15421	15343	15003	14639		1.704	1.732
[truncated: 4 more columns]

## Sheet: Figure 5 
Figure 5B														Figure 5D
	AAA096			AAA170			AAA171			AAA203				strain	C8-HSL (nM)					aloesone (µM)
C8-HSL (nM)	median fluorescence			median fluorescence			median fluorescence			median fluorescence				AAA135	0	0	0	0		15.73	15.696	16.004	17.146
0	684000	690000	690000	669000	647000	721000	557000	546000	552000	427000	431000	423000		AAA206	14.1	12	12.8	13.1	11.3	18.995	16.69	13.21	18.291	17.958
5				665000	655000	664000	408000	403000	428000	301685	307405	300272		AAA200	0	0	0	0	0	18.976	18.518	19.865	19.146	17.795
20				669000	638000	665000	304037	293197	295572	251796	233573	234122		AAA202	11.3	11.6	12	11.1	13.9	23.944	24.104	24.769	21.86	27.312
50				650000	697000	622000	197454	203109	196659	191320	188644	155521
100	687000	695000	698000	602000	670000	613000	178512	175654	173541	158189	160433	161567
500				329835	334514	322182	153141	149479	148877	133902	139682	139682
1000	701000	692000	692000	231934	236886	221816	154382	155006	154382	141000	146397	143336
10000	727000	712000	701000	153434	153795	160810	158803	163351	157527	135166	142665	147086
