# Supplementary material for: Engineering N-acyl-homoserine lactone-based quorum-sensing circuit for dynamic regulatory control in Saccharomyces cerevisiae
Source: Commun Biol. 2025 Nov 27;8:1793. doi: 10.1038/s42003-025-09163-9 (PMC12717128; doi:10.1038/s42003-025-09163-9)
Supplement: Supplementary file 4 — Supplementary data 2 [file 42003_2025_9163_MOESM4_ESM.xlsx]

## Sheet: Figure S2
A	time(h)	area	C8-HSL (nM)	area	C8-HSL (nM)		B	time(h)	OD660			time(h)	OD660			C	time (h)	OD660					D	time(h)	OD660
	7	201	1.57	144	1.09				AAA63				CEN.PK2-1C					-ligand		+ligand					CEN.PK2-1C			AAA113			AAA111
	8.75	238	1.89	240	1.91			0	0.326	0.3094		0	0.2895	0.288			0	0.125	0.117	0.131	0.135			0	0.1019	0.1022	0.1013	0.1006	0.1006	0.1001	0.1018	0.1005	0.1032
	10.25	333	2.71	286	2.3			3	1.152	1.1235		3.33333	0.914667	0.95			0.25	0.135	0.129	0.143	0.142			0.25	0.1042	0.1047	0.1031	0.1022	0.1023	0.1021	0.1037	0.1019	0.1053
	24	347	2.83	351	2.86			5	2.8656	2.8464		5.66667	2.787	2.805			0.5	0.142	0.138	0.152	0.153			0.5	0.1068	0.1072	0.1054	0.1044	0.1045	0.1038	0.1057	0.1035	0.1077
								7	6.495	5.865		7.33333	5.1625	5.1675			0.75	0.149	0.145	0.159	0.156			0.75	0.1097	0.1108	0.1083	0.1061	0.1066	0.1066	0.1078	0.1057	0.1104
	calibration	RT	area	C8-HSL (nM)				8.75	9.685	8.865		8.58333	7.875	7.575			1	0.155	0.15	0.165	0.16			1	0.1125	0.1136	0.1124	0.1086	0.1089	0.1091	0.1091	0.1084	0.1129
	AA-HSL-Std-1nM	2.58933	1061.78	0.896452				10.25	11.58	10.5		9.58333	10.46	9.975			1.25	0.161	0.156	0.171	0.171			1.25	0.1171	0.1168	0.1151	0.1116	0.1115	0.1117	0.1108	0.1107	0.1161
	AA-HSL-Std-1nM	2.58927	1325.82	1.12317				24	12.48	12.53		10.3333	10.87	10.795			1.5	0.167	0.161	0.177	0.178			1.5	0.1212	0.1214	0.1189	0.1147	0.1147	0.1145	0.1139	0.1132	0.12
	AA-HSL-Std-1nM	2.58938	1267.17	1.07281								24	12.11	13.01			1.75	0.175	0.167	0.184	0.185			1.75	0.1257	0.126	0.1233	0.1174	0.1181	0.1184	0.1171	0.1165	0.1233
	AA-HSL-Std-5nM	2.58927	5970.35	5.1111													2	0.181	0.173	0.19	0.192			2	0.1307	0.1309	0.1277	0.1216	0.1226	0.1219	0.1198	0.1198	0.1281
	AA-HSL-Std-5nM	2.58945	5950.44	5.094													2.25	0.188	0.18	0.197	0.197			2.25	0.1356	0.1365	0.133	0.1253	0.1255	0.1253	0.1245	0.1244	0.1328
	AA-HSL-Std-5nM	2.5893	5787.22	4.95385													2.5	0.195	0.186	0.205	0.217			2.5	0.1421	0.1429	0.1393	0.1309	0.1304	0.1299	0.1279	0.1277	0.1377
	AA-HSL-Std-10nM	2.58935	12421.9	10.6506													2.75	0.202	0.192	0.212	0.217			2.75	0.1504	0.1515	0.1465	0.1361	0.1355	0.1352	0.1332	0.1315	0.1437
	AA-HSL-Std-10nM	2.58935	11864	10.1715													3	0.209	0.199	0.22	0.216			3	0.1582	0.16	0.1552	0.1418	0.1403	0.1396	0.138	0.1381	0.1495
	AA-HSL-Std-10nM	2.58937	12217.7	10.4752													3.25	0.216	0.205	0.232	0.239			3.25	0.1681	0.1684	0.162	0.1481	0.1478	0.1472	0.1438	0.1438	0.1574
	AA-HSL-Std-20nM	2.58943	23276.2	19.9704													3.5	0.224	0.212	0.244	0.252			3.5	0.1783	0.1812	0.1738	0.1547	0.1547	0.1544	0.1507	0.15	0.1659
	AA-HSL-Std-20nM	2.58927	23780.9	20.4037													3.75	0.231	0.218	0.248	0.265			3.75	0.1891	0.1932	0.1854	0.1629	0.1628	0.1619	0.1576	0.1577	0.1749
	AA-HSL-Std-20nM	2.58942	23134.2	19.8485													4	0.238	0.226	0.251	0.262			4	0.2009	0.205	0.1969	0.1708	0.1714	0.1709	0.165	0.1649	0.1864
	AA-HSL-Std-50nM	2.58933	57773.8	49.591													4.25	0.246	0.233	0.272	0.259			4.25	0.2188	0.22	0.209	0.1811	0.1822	0.1814	0.1735	0.1739	0.1977
	AA-HSL-Std-50nM	2.58932	57364.3	49.2394													4.5	0.254	0.241	0.278	0.31			4.5	0.2324	0.2368	0.2254	0.1924	0.1928	0.1913	0.1843	0.1841	0.2116
	AA-HSL-Std-50nM	2.5893	55279.3	47.4491													4.75	0.262	0.25	0.283	0.309			4.75	0.2534	0.2571	0.2437	0.2052	0.2062	0.2065	0.1958	0.1962	0.2244
	AA-HSL-Std-100nM	2.5893	117900	101.217													5	0.271	0.257	0.292	0.301			5	0.2746	0.2784	0.2645	0.2191	0.2197	0.2188	0.208	0.2092	0.237
	AA-HSL-Std-100nM	2.58932	117466	100.845													5.25	0.28	0.267	0.303	0.326			5.25	0.2905	0.2973	0.279	0.2332	0.2298	0.232	0.2222	0.223	0.2497
	AA-HSL-Std-100nM	2.58927	116034	99.6151													5.5	0.29	0.277	0.313	0.35			5.5	0.3119	0.3202	0.3018	0.2489	0.2468	0.2468	0.2359	0.2374	0.2708
																	5.75	0.301	0.287	0.325	0.335			5.75	0.3367	0.3448	0.324	0.2649	0.2659	0.266	0.2496	0.2519	0.2888
																	6	0.312	0.297	0.337	0.341			6	0.3657	0.373	0.3499	0.2871	0.2862	0.2891	0.266	0.2685	0.3064
																	6.25	0.324	0.308	0.35	0.352			6.25	0.3968	0.4087	0.3807	0.3069	0.3086	0.308	0.2853	0.2886	0.3242
																	6.5	0.336	0.32	0.364	0.365			6.5	0.4315	0.4443	0.4115	0.3275	0.3297	0.3317	0.3028	0.3086	0.3441
																	6.75	0.349	0.331	0.378	0.379			6.75	0.4655	0.4817	0.4446	0.3552	0.3541	0.3577	0.3223	0.3309	0.3707
																	7	0.362	0.344	0.392	0.393			7	0.5005	0.5176	0.4826	0.3844	0.3829	0.3873	0.3426	0.3509	0.3997
																	7.25	0.377	0.357	0.406	0.407			7.25	0.5409	0.5565	0.5189	0.4176	0.4155	0.4167	0.3652	0.3708	0.4256
																	7.5	0.391	0.37	0.421	0.422			7.5	0.582	0.5981	0.5594	0.448	0.4499	0.4525	0.3906	0.3953	0.4553
																	7.75	0.406	0.385	0.437	0.439			7.75	0.6255	0.6406	0.5996	0.484	0.4842	0.4822	0.4196	0.424	0.4826
																	8	0.42	0.399	0.453	0.454			8	0.6701	0.6859	0.6456	0.5198	0.5202	0.5153	0.4511	0.4568	0.5199
																	8.25	0.436	0.413	0.469	0.471			8.25	0.7154	0.7331	0.6892	0.5548	0.5569	0.5526	0.4831	0.4865	0.5504
																	8.5	0.453	0.428	0.486	0.488			8.5	0.7632	0.7796	0.7369	0.5926	0.5938	0.5892	0.5159	0.5187	0.5865
																	8.75	0.47	0.444	0.504	0.506			8.75	0.8133	0.8294	0.7835	0.627	0.6295	0.6229	0.5498	0.5502	0.6226
																	9	0.488	0.461	0.523	0.526			9	0.8584	0.8742	0.8287	0.6675	0.6691	0.6621	0.5852	0.5846	0.6628
																	9.25	0.506	0.477	0.541	0.544			9.25	0.9014	0.9195	0.8735	0.7074	0.7071	0.7026	0.6251	0.6253	0.7012
																	9.5	0.524	0.495	0.561	0.565			9.5	0.949	0.9761	0.9143	0.7495	0.7512	0.7444	0.6634	0.665	0.7409
																	9.75	0.543	0.513	0.581	0.586			9.75	1.0008	1.0193	0.9656	0.7926	0.7914	0.7828	0.7035	0.703	0.7846
																	10	0.565	0.532	0.601	0.607			10	1.0457	1.0552	1.0155	0.8337	0.8316	0.8184	0.7429	0.7451	0.8251
																	10.25	0.585	0.55	0.623	0.629			10.25	1.0703	1.0661	1.0528	0.8709	0.8703	0.8581	0.7824	0.7844	0.8599
																	10.5	0.607	0.571	0.644	0.651			10.5	1.07	1.072	1.0609	0.9115	0.906	0.895	0.8283	0.8246	0.8845
																	10.75	0.628	0.591	0.665	0.672			10.75	1.0796	1.0825	1.0693	0.9457	0.9448	0.9368	0.858	0.8592	0.8923
																	11	0.649	0.612	0.689	0.697			11	1.0918	1.0943	1.0803	0.9872	0.989	0.9846	0.8828	0.8911	0.9042
																	11.25	0.673	0.633	0.712	0.722			11.25	1.1014	1.1016	1.0906	1.0294	1.0356	1.0296	0.8949	0.8993	0.9119
																	11.5	0.695	0.657	0.734	0.746			11.5	1.1076	1.1083	1.1007	1.0729	1.0751	1.0672	0.9058	0.9134	0.9145
																	11.75	0.718	0.676	0.759	0.769			11.75	1.114	1.1146	1.1056	1.0968	1.1051	1.0928	0.917	0.9235	0.9216
																	12	0.743	0.7	0.784	0.795			12	1.1235	1.1202	1.1115	1.1022	1.1137	1.0976	0.9231	0.9301	0.9302
																	12.25	0.769	0.723	0.808	0.824			12.25	1.1284	1.1287	1.1195	1.1071	1.1183	1.105	0.9282	0.934	0.9376
																	12.5	0.793	0.748	0.833	0.849			12.5	1.1347	1.1337	1.1263	1.1145	1.1247	1.1119	0.9361	0.9426	0.944
																	12.75	0.818	0.771	0.859	0.874			12.75	1.1402	1.1415	1.1346	1.123	1.1348	1.1222	0.9471	0.95	0.9484
																	13	0.843	0.794	0.886	0.899			13	1.1458	1.146	1.1413	1.1304	1.1405	1.1283	0.9553	0.9549	0.9534
																	13.25	0.87	0.818	0.909	0.926
																	13.5	0.895	0.842	0.937	0.955
																	13.75	0.92	0.867	0.962	0.98
																	14	0.945	0.893	0.987	1.004
																	14.25	0.97	0.916	1.013	1.028
																	14.5	0.99	0.94	1.039	1.05
																	14.75	1.008	0.963	1.062	1.068
																	15	1.016	0.98	1.083	1.079
																	15.25	1.021	0.991	1.099	1.083
																	15.5	1.027	0.995	1.109	1.086
																	15.75	1.033	0.999	1.115	1.094
																	16	1.042	1.005	1.117	1.101
																	16.25	1.045	1.011	1.123	1.107
																	16.5	1.051	1.016	1.129	1.115
																	16.75	1.059	1.023	1.138	1.121
																	17	1.065	1.029	1.146	1.125
																	17.25	1.067	1.033	1.15	1.128
																	17.5	1.068	1.034	1.154	1.13
																	17.75	1.068	1.037	1.157	1.13
																	18	1.07	1.038	1.158	1.132
																	18.25	1.072	1.04	1.16	1.135
																	18.5	1.074	1.04	1.161	1.137
																	18.75	1.074	1.041	1.161	1.137
																	19	1.076	1.042	1.162	1.139
																	19.25	1.078	1.044	1.163	1.141
																	19.5	1.079	1.044	1.165	1.144
																	19.75	1.08	1.046	1.166	1.146
																	20	1.081	1.046	1.167	1.147
																	20.25	1.081	1.047	1.169	1.148
																	20.5	1.084	1.048	1.17	1.149
																	20.75	1.084	1.049	1.172	1.15
																	21	1.084	1.048	1.172	1.15
																	21.25	1.085	1.05	1.173	1.151
																	21.5	1.087	1.05	1.173	1.152
																	21.75	1.087	1.05	1.174	1.152
																	22	1.087	1.051	1.176	1.152
																	22.25	1.087	1.05	1.175	1.153
																	22.5	1.088	1.052	1.175	1.153
																	22.75	1.088	1.053	1.175	1.154
																	23	1.09	1.053	1.176	1.154
																	23.25	1.09	1.052	1.177	1.154
																	23.5	1.089	1.052	1.177	1.155
																	23.75	1.089	1.054	1.177	1.155
																	24	1.09	1.055	1.177	1.155
																	24.25
																	24.5
																	24.75
																	25
																	25.25
																	25.5
																	25.75
																	26
																	26.25
																	26.5
																	26.75
																	27
																	27.25
																	27.5
																	27.75
																	28
																	28.25
																	28.5
																	28.75
																	29
																	29.25
																	29.5
																	29.75
																	30
																	30.25
																	30.5
																	30.75
																	31
																	31.25
																	31.5
																	31.75
																	32
																	32.25
																	32.5
																	32.75
																	33
																	33.25
																	33.5
																	33.75
																	34
																	34.25
																	34.5
																	34.75
																	35
																	35.25
																	35.5
																	35.75
																	36
																	36.25
																	36.5
																	36.75
																	37
																	37.25

## Sheet: Figure S3
		median fluorescence
		AAA019			AAA035
	-ligand	3964	4043	3999	3969	3978	3999
	p-coumaroyl-HSL	4035	3943		4035	3904
	C4-HSL	3992	4167		3282	3161
	C6-HSL	3894	3915		2765	2547
	C8-HSL	4152	4319		2884	2871
	C10-HSL	4197	4160		2959	2675
	3-oxo-C6-HSL	3971	4152		2688	2632
	3-oxo-C8-HSL	3964	4160		2765	2713
	3-oxo-C12-HSL	3832	3992		2626	2476

## Sheet: Figure S4
	median fluorescence
	AAA014		AAA071		AAA070
-ligand	272175	270291	268165	261234	291347	288572
C8-HSL	292760	303103	171314	155177	451000	425000

## Sheet: Figure S5
		OD660																		OD660
	time (h)	ACA3_0 FAC		ACA3_5 FAC		ACA3_10 FAC		ACA3_20 FAC		ACA4_0 FAC		ACA4_5 FAC		ACA4_10 FAC		ACA4_20 FAC			time(h)	ACA7_0 FAC		ACA7_5 FAC		ACA7_10 FAC		ACA7_20 FAC		ACA13_0 FAC		ACA13_5 FAC		ACA13_10 FAC		ACA13_20 FAC
	0.25	0.112	0.115	0.109	0.116	0.115	0.119	0.127	0.129	0.116	0.125	0.121	0.116	0.123	0.123	0.127	0.131		0.25	0.148	0.152	0.134	0.138	0.134	0.135	0.159	0.146	0.12	0.119	0.123	0.122	0.127	0.134	0.141	0.157
	0.5	0.119	0.12	0.118	0.125	0.125	0.132	0.139	0.141	0.124	0.133	0.131	0.124	0.134	0.135	0.133	0.137		0.5	0.16	0.169	0.146	0.149	0.15	0.149	0.169	0.158	0.133	0.131	0.134	0.133	0.139	0.147	0.154	0.17
	0.75	0.125	0.126	0.126	0.132	0.134	0.14	0.147	0.15	0.132	0.14	0.139	0.131	0.141	0.142	0.146	0.145		0.75	0.172	0.175	0.157	0.158	0.16	0.16	0.187	0.168	0.143	0.14	0.143	0.139	0.148	0.155	0.164	0.182
	1	0.131	0.134	0.133	0.138	0.142	0.148	0.155	0.159	0.139	0.146	0.143	0.136	0.147	0.147	0.151	0.15		1	0.18	0.184	0.166	0.169	0.169	0.17	0.196	0.179	0.152	0.15	0.151	0.146	0.156	0.163	0.175	0.192
	1.25	0.137	0.138	0.139	0.145	0.15	0.157	0.162	0.166	0.146	0.154	0.148	0.139	0.152	0.153	0.156	0.155		1.25	0.205	0.212	0.173	0.179	0.178	0.178	0.207	0.187	0.161	0.159	0.158	0.155	0.164	0.173	0.185	0.202
	1.5	0.143	0.145	0.145	0.152	0.157	0.165	0.171	0.174	0.154	0.163	0.152	0.142	0.156	0.157	0.159	0.159		1.5	0.263	0.283	0.182	0.186	0.186	0.186	0.218	0.196	0.171	0.168	0.165	0.162	0.172	0.182	0.194	0.212
	1.75	0.151	0.152	0.15	0.159	0.163	0.171	0.178	0.182	0.163	0.172	0.156	0.146	0.16	0.161	0.163	0.162		1.75	0.25	0.271	0.19	0.195	0.195	0.193	0.226	0.205	0.181	0.176	0.171	0.167	0.178	0.188	0.203	0.22
	2	0.164	0.168	0.158	0.166	0.172	0.179	0.186	0.189	0.219	0.219	0.159	0.149	0.164	0.164	0.168	0.165		2	0.251	0.263	0.198	0.209	0.203	0.202	0.234	0.213	0.199	0.188	0.177	0.172	0.184	0.195	0.21	0.226
	2.25	0.171	0.174	0.165	0.174	0.181	0.188	0.195	0.196	0.202	0.224	0.162	0.153	0.168	0.168	0.17	0.168		2.25	0.266	0.261	0.206	0.212	0.211	0.21	0.243	0.223	0.208	0.217	0.181	0.176	0.189	0.2	0.215	0.232
	2.5	0.178	0.18	0.176	0.183	0.189	0.196	0.203	0.204	0.194	0.224	0.165	0.155	0.171	0.172	0.174	0.171		2.5	0.272	0.28	0.216	0.224	0.22	0.219	0.253	0.231	0.218	0.231	0.186	0.181	0.193	0.205	0.221	0.236
	2.75	0.183	0.186	0.183	0.192	0.197	0.205	0.211	0.214	0.2	0.239	0.168	0.158	0.174	0.174	0.177	0.173		2.75	0.297	0.27	0.226	0.23	0.229	0.227	0.263	0.241	0.223	0.22	0.19	0.185	0.198	0.21	0.226	0.24
	3	0.193	0.198	0.193	0.201	0.206	0.215	0.22	0.224	0.219	0.243	0.171	0.161	0.177	0.177	0.179	0.176		3	0.324	0.269	0.238	0.24	0.239	0.236	0.275	0.251	0.245	0.266	0.197	0.19	0.204	0.216	0.231	0.245
	3.25	0.204	0.21	0.2	0.211	0.216	0.225	0.229	0.235	0.235	0.263	0.173	0.163	0.179	0.18	0.182	0.178		3.25	0.331	0.284	0.251	0.253	0.249	0.247	0.287	0.262	0.262	0.278	0.206	0.197	0.209	0.222	0.237	0.252
	3.5	0.215	0.217	0.21	0.222	0.226	0.236	0.239	0.246	0.236	0.271	0.175	0.165	0.182	0.182	0.184	0.18		3.5	0.338	0.3	0.264	0.268	0.261	0.258	0.3	0.274	0.278	0.289	0.214	0.202	0.216	0.23	0.244	0.258
	3.75	0.227	0.236	0.221	0.233	0.237	0.248	0.251	0.258	0.249	0.282	0.178	0.167	0.184	0.184	0.187	0.182		3.75	0.355	0.318	0.27	0.285	0.273	0.27	0.315	0.286	0.285	0.306	0.221	0.209	0.223	0.237	0.252	0.267
	4	0.241	0.25	0.234	0.245	0.249	0.261	0.263	0.271	0.265	0.297	0.18	0.17	0.187	0.187	0.189	0.184		4	0.369	0.337	0.283	0.293	0.287	0.283	0.33	0.298	0.304	0.322	0.229	0.217	0.23	0.246	0.26	0.276
	4.25	0.256	0.264	0.244	0.259	0.262	0.275	0.277	0.284	0.281	0.313	0.182	0.172	0.189	0.189	0.191	0.187		4.25	0.385	0.358	0.303	0.309	0.301	0.298	0.346	0.312	0.324	0.34	0.237	0.225	0.238	0.255	0.269	0.287
	4.5	0.272	0.279	0.259	0.273	0.276	0.289	0.29	0.298	0.298	0.331	0.185	0.174	0.191	0.191	0.193	0.188		4.5	0.403	0.38	0.318	0.326	0.317	0.313	0.363	0.327	0.344	0.36	0.24	0.233	0.247	0.265	0.279	0.297
	4.75	0.289	0.296	0.273	0.289	0.294	0.305	0.305	0.314	0.317	0.351	0.187	0.176	0.194	0.194	0.195	0.19		4.75	0.424	0.404	0.336	0.344	0.334	0.329	0.383	0.344	0.368	0.382	0.252	0.242	0.256	0.274	0.289	0.307
	5	0.307	0.314	0.288	0.307	0.31	0.323	0.321	0.331	0.338	0.374	0.189	0.177	0.196	0.195	0.197	0.192		5	0.446	0.43	0.355	0.363	0.352	0.347	0.403	0.361	0.393	0.406	0.263	0.251	0.266	0.285	0.299	0.319
	5.25	0.328	0.335	0.305	0.325	0.328	0.343	0.339	0.348	0.361	0.398	0.191	0.179	0.198	0.198	0.199	0.194		5.25	0.471	0.458	0.375	0.384	0.372	0.367	0.426	0.379	0.421	0.43	0.272	0.261	0.276	0.296	0.31	0.331
	5.5	0.351	0.357	0.325	0.345	0.347	0.363	0.357	0.368	0.386	0.424	0.193	0.181	0.2	0.2	0.201	0.195		5.5	0.498	0.488	0.396	0.406	0.393	0.387	0.448	0.399	0.45	0.458	0.282	0.271	0.287	0.309	0.321	0.343
	5.75	0.375	0.382	0.345	0.367	0.367	0.384	0.377	0.389	0.413	0.451	0.195	0.183	0.202	0.201	0.202	0.196		5.75	0.526	0.519	0.419	0.429	0.415	0.409	0.472	0.42	0.48	0.488	0.297	0.282	0.299	0.322	0.333	0.357
	6	0.401	0.408	0.366	0.39	0.39	0.408	0.398	0.411	0.442	0.481	0.198	0.185	0.204	0.203	0.204	0.198		6	0.557	0.553	0.443	0.455	0.437	0.433	0.497	0.442	0.511	0.52	0.31	0.295	0.311	0.336	0.346	0.371
	6.25	0.429	0.436	0.389	0.416	0.413	0.433	0.421	0.434	0.473	0.513	0.199	0.188	0.206	0.205	0.205	0.199		6.25	0.588	0.589	0.468	0.481	0.462	0.458	0.523	0.466	0.546	0.554	0.324	0.308	0.325	0.352	0.361	0.387
	6.5	0.459	0.466	0.414	0.441	0.438	0.459	0.445	0.46	0.506	0.548	0.202	0.19	0.208	0.207	0.207	0.201		6.5	0.623	0.625	0.496	0.51	0.488	0.483	0.552	0.492	0.582	0.588	0.34	0.322	0.34	0.367	0.377	0.404
	6.75	0.491	0.497	0.441	0.471	0.464	0.488	0.472	0.486	0.542	0.585	0.204	0.192	0.21	0.209	0.208	0.202		6.75	0.659	0.664	0.524	0.539	0.515	0.51	0.58	0.518	0.62	0.627	0.356	0.338	0.356	0.386	0.393	0.422
	7	0.525	0.532	0.469	0.5	0.492	0.517	0.498	0.514	0.579	0.624	0.207	0.194	0.212	0.21	0.209	0.203		7	0.696	0.703	0.554	0.571	0.544	0.539	0.61	0.544	0.66	0.665	0.373	0.354	0.372	0.404	0.411	0.442
	7.25	0.56	0.566	0.498	0.531	0.523	0.548	0.526	0.543	0.615	0.664	0.209	0.196	0.214	0.213	0.211	0.205		7.25	0.735	0.745	0.586	0.602	0.573	0.566	0.639	0.57	0.701	0.707	0.39	0.371	0.389	0.423	0.43	0.462
	7.5	0.598	0.604	0.528	0.562	0.552	0.581	0.554	0.572	0.657	0.704	0.212	0.199	0.216	0.215	0.213	0.207		7.5	0.775	0.787	0.617	0.633	0.604	0.598	0.669	0.598	0.745	0.752	0.41	0.39	0.407	0.443	0.449	0.481
	7.75	0.636	0.642	0.561	0.597	0.584	0.614	0.586	0.605	0.695	0.747	0.215	0.201	0.218	0.218	0.215	0.208		7.75	0.816	0.83	0.648	0.667	0.633	0.625	0.7	0.625	0.787	0.793	0.429	0.409	0.427	0.464	0.469	0.502
	8	0.673	0.683	0.594	0.632	0.616	0.645	0.614	0.634	0.739	0.789	0.219	0.204	0.221	0.22	0.22	0.21		8	0.858	0.873	0.682	0.7	0.664	0.656	0.729	0.654	0.829	0.835	0.45	0.429	0.448	0.486	0.489	0.524
	8.25	0.714	0.726	0.628	0.666	0.648	0.68	0.644	0.665	0.782	0.835	0.222	0.207	0.224	0.223	0.22	0.212		8.25	0.9	0.916	0.719	0.735	0.697	0.688	0.761	0.684	0.874	0.877	0.472	0.45	0.469	0.507	0.51	0.548
	8.5	0.756	0.767	0.664	0.702	0.683	0.714	0.676	0.697	0.825	0.88	0.225	0.21	0.227	0.226	0.22	0.214		8.5	0.94	0.96	0.754	0.77	0.73	0.72	0.791	0.713	0.914	0.918	0.495	0.472	0.49	0.531	0.531	0.572
	8.75	0.796	0.81	0.698	0.742	0.716	0.748	0.707	0.729	0.869	0.923	0.23	0.214	0.23	0.229	0.222	0.216		8.75	0.983	1	0.788	0.807	0.762	0.753	0.822	0.745	0.953	0.959	0.518	0.495	0.513	0.556	0.554	0.595
	9	0.838	0.853	0.736	0.779	0.75	0.785	0.741	0.762	0.912	0.968	0.235	0.217	0.233	0.232	0.225	0.219		9	1.02	1.038	0.825	0.845	0.793	0.785	0.854	0.772	0.993	0.996	0.543	0.517	0.536	0.581	0.578	0.62
	9.25	0.88	0.892	0.773	0.816	0.786	0.819	0.772	0.793	0.955	1.009	0.239	0.221	0.237	0.236	0.227	0.221		9.25	1.054	1.075	0.859	0.879	0.829	0.819	0.886	0.802	1.025	1.028	0.569	0.544	0.56	0.609	0.603	0.646
	9.5	0.917	0.929	0.813	0.857	0.821	0.855	0.804	0.825	0.995	1.048	0.243	0.226	0.241	0.239	0.232	0.223		9.5	1.087	1.104	0.894	0.916	0.863	0.854	0.917	0.833	1.052	1.06	0.595	0.569	0.584	0.636	0.627	0.674
	9.75	0.956	0.967	0.849	0.894	0.855	0.891	0.834	0.857	1.03	1.086	0.247	0.23	0.244	0.243	0.235	0.228		9.75	1.11	1.131	0.93	0.949	0.894	0.885	0.948	0.863	1.074	1.079	0.62	0.594	0.609	0.661	0.654	0.7
	10	0.989	1.001	0.887	0.93	0.888	0.928	0.866	0.889	1.062	1.116	0.252	0.234	0.249	0.247	0.237	0.23		10	1.131	1.153	0.96	0.981	0.927	0.918	0.981	0.894	1.095	1.1	0.648	0.621	0.635	0.688	0.679	0.728
	10.25	1.018	1.028	0.925	0.969	0.923	0.964	0.899	0.92	1.09	1.143	0.257	0.239	0.253	0.252	0.24	0.233		10.25	1.15	1.171	0.99	1.008	0.96	0.95	1.013	0.923	1.115	1.117	0.676	0.648	0.66	0.718	0.705	0.756
	10.5	1.04	1.052	0.963	1.005	0.96	1	0.932	0.954	1.113	1.169	0.263	0.244	0.259	0.257	0.248	0.236		10.5	1.164	1.185	1.015	1.03	0.99	0.981	1.043	0.954	1.13	1.132	0.705	0.676	0.688	0.747	0.732	0.781
	10.75	1.06	1.072	0.998	1.039	0.993	1.033	0.962	0.985	1.133	1.188	0.269	0.249	0.264	0.262	0.247	0.239		10.75	1.178	1.198	1.037	1.048	1.019	1.008	1.071	0.986	1.139	1.143	0.734	0.703	0.715	0.775	0.758	0.809
	11	1.077	1.087	1.03	1.071	1.027	1.066	0.994	1.019	1.15	1.204	0.275	0.254	0.269	0.267	0.251	0.242		11	1.187	1.206	1.053	1.062	1.046	1.036	1.1	1.014	1.149	1.152	0.764	0.732	0.743	0.803	0.785	0.837
	11.25	1.09	1.101	1.061	1.098	1.061	1.1	1.028	1.052	1.163	1.216	0.281	0.26	0.275	0.272	0.254	0.246		11.25	1.194	1.212	1.064	1.072	1.068	1.059	1.128	1.042	1.157	1.158	0.794	0.762	0.769	0.831	0.813	0.865
	11.5	1.101	1.112	1.086	1.123	1.09	1.13	1.06	1.08	1.173	1.228	0.288	0.265	0.28	0.278	0.259	0.251		11.5	1.198	1.217	1.076	1.08	1.087	1.079	1.155	1.071	1.161	1.163	0.824	0.793	0.798	0.859	0.836	0.893
	11.75	1.11	1.12	1.108	1.143	1.119	1.159	1.09	1.112	1.181	1.237	0.294	0.271	0.286	0.283	0.266	0.255		11.75	1.2	1.22	1.084	1.088	1.101	1.095	1.178	1.094	1.163	1.167	0.855	0.822	0.825	0.889	0.865	0.919
	12	1.115	1.127	1.126	1.156	1.147	1.184	1.12	1.141	1.188	1.245	0.301	0.277	0.292	0.289	0.269	0.26		12	1.203	1.221	1.09	1.093	1.113	1.109	1.199	1.117	1.166	1.168	0.884	0.851	0.854	0.918	0.893	0.948
	12.25	1.12	1.131	1.14	1.168	1.169	1.206	1.148	1.168	1.193	1.248	0.308	0.283	0.298	0.295	0.272	0.264		12.25	1.204	1.224	1.093	1.095	1.122	1.119	1.217	1.137	1.166	1.168	0.913	0.88	0.881	0.948	0.92	0.975
	12.5	1.122	1.134	1.147	1.175	1.188	1.224	1.172	1.194	1.195	1.253	0.316	0.29	0.305	0.301	0.276	0.269		12.5	1.204	1.225	1.097	1.097	1.13	1.126	1.23	1.155	1.167	1.169	0.942	0.909	0.91	0.976	0.947	1.001
	12.75	1.122	1.136	1.154	1.181	1.204	1.239	1.198	1.217	1.196	1.255	0.324	0.297	0.311	0.307	0.283	0.273		12.75	1.205	1.225	1.101	1.098	1.135	1.134	1.241	1.169	1.167	1.169	0.973	0.935	0.936	1.004	0.973	1.029
	13	1.123	1.137	1.161	1.186	1.214	1.251	1.219	1.24	1.196	1.256	0.332	0.304	0.318	0.315	0.287	0.278		13	1.205	1.226	1.102	1.099	1.141	1.137	1.25	1.18	1.167	1.17	0.998	0.961	0.962	1.031	1	1.057
	13.25	1.125	1.138	1.165	1.189	1.223	1.258	1.241	1.261	1.197	1.257	0.34	0.312	0.325	0.322	0.292	0.283		13.25	1.206	1.227	1.103	1.1	1.144	1.14	1.257	1.191	1.168	1.171	1.023	0.985	0.99	1.058	1.024	1.081
	13.5	1.126	1.139	1.17	1.192	1.23	1.265	1.26	1.279	1.198	1.258	0.349	0.32	0.333	0.33	0.298	0.289		13.5	1.207	1.228	1.104	1.1	1.145	1.142	1.264	1.198	1.169	1.171	1.041	1.008	1.013	1.081	1.049	1.11
	13.75	1.127	1.14	1.174	1.193	1.235	1.271	1.276	1.294	1.199	1.259	0.357	0.327	0.34	0.337	0.304	0.295		13.75	1.209	1.229	1.103	1.101	1.145	1.143	1.269	1.204	1.17	1.171	1.057	1.024	1.035	1.103	1.075	1.133
	14	1.127	1.14	1.175	1.194	1.239	1.275	1.289	1.307	1.2	1.258	0.367	0.336	0.348	0.344	0.309	0.3		14	1.21	1.229	1.104	1.101	1.146	1.144	1.271	1.208	1.17	1.172	1.069	1.036	1.056	1.121	1.1	1.158
	14.25	1.128	1.14	1.175	1.195	1.242	1.279	1.299	1.316	1.2	1.26	0.376	0.344	0.356	0.353	0.315	0.306		14.25	1.21	1.23	1.104	1.102	1.146	1.143	1.273	1.212	1.17	1.171	1.076	1.044	1.073	1.138	1.121	1.179
	14.5	1.128	1.141	1.177	1.196	1.244	1.28	1.309	1.325	1.201	1.26	0.386	0.353	0.364	0.361	0.321	0.312		14.5	1.211	1.232	1.104	1.103	1.146	1.143	1.275	1.212	1.171	1.172	1.083	1.05	1.089	1.152	1.144	1.201
	14.75	1.129	1.141	1.177	1.197	1.246	1.281	1.317	1.331	1.201	1.26	0.396	0.362	0.374	0.369	0.328	0.318		14.75	1.212	1.232	1.104	1.103	1.147	1.144	1.276	1.214	1.173	1.172	1.089	1.054	1.098	1.163	1.164	1.22
	15	1.13	1.141	1.179	1.198	1.247	1.282	1.322	1.336	1.202	1.26	0.407	0.371	0.383	0.378	0.335	0.324		15	1.212	1.232	1.105	1.104	1.148	1.145	1.277	1.216	1.173	1.172	1.094	1.059	1.106	1.168	1.183	1.238
	15.25	1.13	1.142	1.179	1.199	1.247	1.283	1.326	1.338	1.201	1.261	0.417	0.382	0.393	0.387	0.342	0.331		15.25	1.212	1.232	1.106	1.105	1.149	1.146	1.279	1.215	1.173	1.172	1.097	1.062	1.111	1.175	1.201	1.252
	15.5	1.13	1.143	1.179	1.199	1.248	1.284	1.331	1.344	1.202	1.262	0.427	0.392	0.402	0.397	0.348	0.338		15.5	1.212	1.233	1.107	1.104	1.151	1.148	1.28	1.218	1.173	1.172	1.1	1.064	1.116	1.18	1.214	1.265
	15.75	1.131	1.143	1.179	1.2	1.248	1.284	1.334	1.345	1.202	1.263	0.439	0.402	0.411	0.406	0.355	0.345		15.75	1.213	1.234	1.107	1.106	1.152	1.148	1.282	1.219	1.173	1.173	1.103	1.066	1.12	1.185	1.225	1.275
	16	1.132	1.144	1.18	1.2	1.249	1.285	1.336	1.346	1.203	1.263	0.45	0.413	0.421	0.417	0.363	0.352		16	1.213	1.234	1.108	1.107	1.153	1.15	1.284	1.221	1.174	1.173	1.104	1.067	1.124	1.188	1.234	1.285
	16.25	1.132	1.144	1.18	1.2	1.25	1.285	1.337	1.348	1.203	1.263	0.463	0.424	0.432	0.427	0.37	0.359		16.25	1.214	1.234	1.109	1.107	1.154	1.15	1.286	1.223	1.173	1.173	1.107	1.068	1.127	1.192	1.24	1.291
	16.5	1.131	1.145	1.181	1.201	1.251	1.286	1.337	1.349	1.203	1.262	0.475	0.435	0.442	0.437	0.378	0.367		16.5	1.214	1.235	1.11	1.108	1.154	1.151	1.288	1.225	1.173	1.173	1.108	1.069	1.13	1.191	1.246	1.296
	16.75	1.131	1.145	1.181	1.201	1.252	1.287	1.338	1.35	1.203	1.263	0.487	0.446	0.453	0.448	0.385	0.374		16.75	1.214	1.235	1.111	1.109	1.155	1.153	1.289	1.226	1.174	1.173	1.11	1.071	1.13	1.192	1.251	1.3
	17	1.132	1.145	1.181	1.202	1.253	1.288	1.34	1.352	1.204	1.264	0.5	0.458	0.464	0.458	0.394	0.382		17	1.215	1.236	1.111	1.11	1.155	1.153	1.291	1.228	1.174	1.173	1.11	1.072	1.132	1.194	1.256	1.302
	17.25	1.132	1.145	1.181	1.202	1.252	1.288	1.341	1.353	1.204	1.263	0.512	0.47	0.475	0.47	0.402	0.391		17.25	1.216	1.236	1.113	1.111	1.156	1.154	1.293	1.23	1.174	1.173	1.111	1.073	1.131	1.196	1.258	1.307
	17.5	1.132	1.144	1.181	1.202	1.253	1.289	1.342	1.354	1.203	1.263	0.526	0.482	0.487	0.482	0.41	0.399		17.5	1.216	1.236	1.113	1.112	1.157	1.155	1.293	1.231	1.173	1.173	1.112	1.073	1.132	1.196	1.26	1.31
	17.75	1.132	1.144	1.181	1.202	1.254	1.289	1.343	1.356	1.203	1.263	0.538	0.494	0.498	0.494	0.418	0.407		17.75	1.216	1.236	1.114	1.113	1.157	1.156	1.295	1.233	1.173	1.174	1.112	1.073	1.134	1.198	1.262	1.311
	18	1.132	1.145	1.181	1.202	1.255	1.29	1.345	1.356	1.203	1.263	0.553	0.507	0.511	0.504	0.427	0.415		18	1.216	1.237	1.115	1.113	1.158	1.157	1.297	1.234	1.174	1.174	1.112	1.074	1.135	1.2	1.264	1.312
	18.25	1.132	1.145	1.181	1.203	1.254	1.29	1.347	1.357	1.204	1.263	0.566	0.52	0.522	0.517	0.436	0.423		18.25	1.217	1.238	1.117	1.114	1.159	1.158	1.298	1.237	1.175	1.174	1.113	1.075	1.136	1.201	1.265	1.314
	18.5	1.133	1.145	1.181	1.204	1.255	1.29	1.347	1.358	1.203	1.264	0.579	0.533	0.535	0.53	0.446	0.432		18.5	1.217	1.237	1.118	1.115	1.159	1.159	1.299	1.237	1.175	1.174	1.114	1.076	1.137	1.202	1.266	1.316
	18.75	1.132	1.145	1.181	1.204	1.255	1.29	1.349	1.36	1.204	1.263	0.595	0.546	0.547	0.541	0.453	0.441		18.75	1.217	1.237	1.119	1.116	1.16	1.16	1.301	1.24	1.174	1.174	1.115	1.076	1.138	1.204	1.267	1.319
	19	1.132	1.145	1.181	1.204	1.255	1.291	1.35	1.36	1.204	1.264	0.608	0.56	0.559	0.554	0.462	0.45		19	1.218	1.238	1.12	1.117	1.161	1.161	1.303	1.241	1.175	1.174	1.115	1.076	1.14	1.205	1.27	1.321
	19.25	1.132	1.146	1.181	1.205	1.256	1.292	1.35	1.361	1.204	1.264	0.623	0.573	0.572	0.568	0.472	0.46		19.25	1.218	1.238	1.121	1.119	1.162	1.161	1.304	1.242	1.175	1.174	1.115	1.076	1.14	1.206	1.273	1.325
	19.5	1.132	1.145	1.182	1.205	1.256	1.292	1.352	1.361	1.205	1.264	0.637	0.587	0.585	0.581	0.481	0.469		19.5	1.218	1.238	1.121	1.119	1.163	1.162	1.306	1.243	1.175	1.174	1.116	1.077	1.142	1.207	1.276	1.326
	19.75	1.132	1.146	1.182	1.206	1.256	1.293	1.352	1.363	1.204	1.264	0.653	0.599	0.599	0.593	0.491	0.479		19.75	1.218	1.239	1.122	1.121	1.163	1.164	1.307	1.245	1.176	1.175	1.116	1.078	1.143	1.208	1.279	1.329
	20	1.131	1.145	1.183	1.206	1.257	1.294	1.353	1.363	1.204	1.263	0.667	0.614	0.612	0.606	0.5	0.487		20	1.218	1.239	1.123	1.122	1.164	1.164	1.308	1.247	1.175	1.175	1.117	1.078	1.144	1.209	1.282	1.331
	20.25	1.131	1.145	1.183	1.206	1.258	1.295	1.354	1.364	1.204	1.264	0.68	0.628	0.624	0.618	0.51	0.496		20.25	1.218	1.239	1.124	1.123	1.166	1.165	1.31	1.248	1.175	1.175	1.116	1.079	1.145	1.209	1.283	1.334
	20.5	1.132	1.146	1.183	1.207	1.258	1.295	1.355	1.365	1.205	1.264	0.695	0.642	0.638	0.633	0.519	0.506		20.5	1.219	1.239	1.126	1.124	1.166	1.167	1.312	1.25	1.175	1.174	1.117	1.08	1.145	1.21	1.285	1.336
	20.75	1.132	1.146	1.184	1.207	1.259	1.295	1.357	1.368	1.205	1.264	0.709	0.656	0.65	0.646	0.529	0.516		20.75	1.219	1.24	1.126	1.125	1.168	1.167	1.314	1.252	1.175	1.175	1.118	1.08	1.147	1.212	1.287	1.339
	21	1.131	1.146	1.184	1.208	1.26	1.296	1.358	1.368	1.205	1.264	0.725	0.671	0.664	0.659	0.539	0.526		21	1.219	1.24	1.128	1.126	1.169	1.169	1.315	1.255	1.176	1.174	1.119	1.081	1.149	1.213	1.29	1.34
	21.25	1.131	1.145	1.185	1.208	1.261	1.297	1.359	1.369	1.205	1.264	0.741	0.684	0.677	0.671	0.55	0.536		21.25	1.219	1.24	1.129	1.128	1.169	1.17	1.317	1.257	1.175	1.175	1.12	1.082	1.149	1.214	1.292	1.344
	21.5	1.131	1.146	1.185	1.209	1.262	1.298	1.361	1.372	1.205	1.264	0.755	0.699	0.691	0.684	0.56	0.546		21.5	1.22	1.24	1.129	1.128	1.171	1.171	1.319	1.26	1.175	1.174	1.121	1.083	1.151	1.216	1.294	1.345
	21.75	1.131	1.146	1.185	1.21	1.263	1.299	1.362	1.374	1.205	1.264	0.77	0.713	0.705	0.698	0.571	0.557		21.75	1.22	1.241	1.131	1.13	1.173	1.172	1.321	1.262	1.176	1.175	1.122	1.084	1.153	1.217	1.296	1.347
	22	1.132	1.147	1.187	1.21	1.264	1.3	1.363	1.375	1.206	1.264	0.783	0.727	0.717	0.711	0.58	0.567		22	1.22	1.241	1.131	1.13	1.174	1.174	1.324	1.264	1.176	1.174	1.123	1.085	1.155	1.219	1.299	1.35
	22.25	1.131	1.147	1.187	1.211	1.265	1.301	1.364	1.378	1.206	1.264	0.797	0.741	0.731	0.724	0.592	0.578		22.25	1.22	1.241	1.132	1.132	1.175	1.177	1.326	1.266	1.176	1.175	1.124	1.086	1.155	1.221	1.301	1.352
	22.5	1.132	1.147	1.188	1.212	1.266	1.303	1.367	1.38	1.205	1.264	0.811	0.754	0.745	0.737	0.603	0.588		22.5	1.22	1.241	1.133	1.133	1.177	1.178	1.329	1.268	1.176	1.175	1.125	1.086	1.157	1.223	1.304	1.355
	22.75	1.131	1.147	1.188	1.212	1.268	1.304	1.369	1.382	1.206	1.264	0.826	0.768	0.758	0.753	0.613	0.599		22.75	1.22	1.242	1.135	1.134	1.179	1.18	1.331	1.27	1.176	1.175	1.126	1.087	1.159	1.225	1.306	1.357
	23	1.132	1.147	1.189	1.214	1.269	1.305	1.371	1.384	1.207	1.264	0.84	0.783	0.77	0.765	0.624	0.61		23	1.221	1.242	1.136	1.135	1.18	1.182	1.333	1.272	1.177	1.175	1.127	1.09	1.161	1.227	1.308	1.359
	23.25	1.132	1.147	1.19	1.215	1.271	1.307	1.373	1.386	1.207	1.264	0.853	0.794	0.783	0.778	0.635	0.621		23.25	1.221	1.242	1.137	1.136	1.181	1.184	1.335	1.275	1.176	1.176	1.128	1.091	1.163	1.23	1.311	1.362
	23.5	1.131	1.147	1.191	1.215	1.272	1.309	1.375	1.389	1.207	1.263	0.866	0.808	0.796	0.791	0.645	0.633		23.5	1.22	1.242	1.138	1.138	1.183	1.186	1.337	1.276	1.176	1.176	1.129	1.092	1.165	1.232	1.314	1.365
	23.75	1.131	1.147	1.192	1.216	1.274	1.31	1.376	1.39	1.207	1.263	0.882	0.823	0.809	0.803	0.657	0.643		23.75	1.221	1.242	1.139	1.139	1.185	1.188	1.339	1.28	1.175	1.177	1.131	1.093	1.167	1.234	1.317	1.368
	24	1.132	1.148	1.192	1.217	1.276	1.313	1.377	1.393	1.207	1.263	0.893	0.836	0.822	0.816	0.669	0.655		24	1.22	1.242	1.141	1.141	1.186	1.19	1.341	1.282	1.177	1.176	1.132	1.095	1.17	1.238	1.321	1.371
	24.25	1.132	1.147	1.194	1.218	1.277	1.315	1.381	1.395	1.208	1.264	0.906	0.848	0.834	0.829	0.68	0.665		24.25	1.221	1.243	1.142	1.142	1.188	1.19	1.344	1.284	1.177	1.176	1.133	1.097	1.173	1.24	1.323	1.375

## Sheet: Figure S6
A		OD660											B	time(h)	abundance (%)
	time(h)	ACA3		ACA4		ACA7		ACA13		ACA19					ACA13				ACA8
	0.25	0.118	0.126	0.131	0.135	0.12	0.11	0.128	0.133	0.123	0.123				R1		R2		R1		R2
	0.5	0.129	0.137	0.143	0.142	0.129	0.117	0.139	0.146	0.135	0.139			0	50	50	50	50	50	50	50	50
	0.75	0.136	0.141	0.152	0.153	0.137	0.122	0.148	0.156	0.146	0.147			24	91.8045	92.4999	92.0409	92.2915	8.19551	7.50013	7.95909	7.70852
	1	0.14	0.148	0.159	0.156	0.143	0.128	0.156	0.164	0.152	0.153			32	97.5752	97.2482	96.8579	96.2972	2.42481	2.75177	3.14206	3.70276
	1.25	0.144	0.151	0.165	0.16	0.147	0.132	0.163	0.172	0.16	0.159			48	99.3167	98.8818	98.921	98.8975	0.683301	1.11824	1.07897	1.10251
	1.5	0.148	0.155	0.171	0.171	0.151	0.136	0.169	0.179	0.166	0.165			56	98.9435	98.8839	98.8502	98.9342	1.05652	1.11606	1.14978	1.06585
	1.75	0.153	0.16	0.177	0.178	0.155	0.139	0.177	0.188	0.174	0.173			70	99.859	99.8858	99.9169	99.8804	0.141029	0.114232	0.083104	0.11963
	2	0.156	0.165	0.184	0.185	0.159	0.142	0.184	0.195	0.183	0.181
	2.25	0.161	0.17	0.19	0.192	0.163	0.144	0.191	0.203	0.191	0.189
	2.5	0.164	0.173	0.197	0.197	0.166	0.148	0.198	0.211	0.199	0.196
	2.75	0.168	0.178	0.205	0.217	0.17	0.151	0.205	0.219	0.207	0.204
	3	0.172	0.184	0.212	0.217	0.174	0.154	0.212	0.227	0.214	0.212
	3.25	0.176	0.186	0.22	0.216	0.178	0.157	0.22	0.234	0.222	0.22
	3.5	0.18	0.193	0.232	0.239	0.182	0.161	0.227	0.243	0.23	0.229
	3.75	0.185	0.201	0.244	0.252	0.185	0.163	0.237	0.251	0.239	0.239
	4	0.19	0.204	0.248	0.265	0.188	0.167	0.243	0.269	0.247	0.249
	4.25	0.193	0.205	0.251	0.262	0.192	0.17	0.252	0.268	0.257	0.26
	4.5	0.197	0.212	0.272	0.259	0.195	0.174	0.261	0.281	0.267	0.272
	4.75	0.201	0.215	0.278	0.31	0.199	0.177	0.269	0.292	0.277	0.283
	5	0.204	0.218	0.283	0.309	0.201	0.181	0.278	0.3	0.289	0.296
	5.25	0.208	0.222	0.292	0.301	0.203	0.181	0.287	0.316	0.301	0.308
	5.5	0.212	0.226	0.303	0.326	0.207	0.184	0.297	0.319	0.313	0.322
	5.75	0.216	0.231	0.313	0.35	0.209	0.186	0.306	0.328	0.325	0.335
	6	0.22	0.234	0.325	0.335	0.212	0.193	0.317	0.339	0.338	0.35
	6.25	0.223	0.238	0.337	0.341	0.214	0.206	0.326	0.348	0.351	0.362
	6.5	0.227	0.241	0.35	0.352	0.217	0.235	0.336	0.358	0.363	0.376
	6.75	0.229	0.248	0.364	0.365	0.219	0.22	0.346	0.369	0.378	0.392
	7	0.232	0.248	0.378	0.379	0.221	0.203	0.357	0.381	0.392	0.406
	7.25	0.236	0.252	0.392	0.393	0.223	0.233	0.368	0.392	0.407	0.422
	7.5	0.238	0.256	0.406	0.407	0.227	0.23	0.378	0.402	0.423	0.438
	7.75	0.242	0.259	0.421	0.422	0.227	0.251	0.389	0.413	0.438	0.453
	8	0.245	0.262	0.437	0.439	0.23	0.235	0.401	0.426	0.454	0.469
	8.25	0.247	0.265	0.453	0.454	0.232	0.238	0.411	0.437	0.471	0.487
	8.5	0.25	0.267	0.469	0.471	0.235	0.243	0.421	0.449	0.487	0.503
	8.75	0.252	0.27	0.486	0.488	0.237	0.262	0.433	0.461	0.505	0.521
	9	0.255	0.272	0.504	0.506	0.244	0.268	0.445	0.473	0.524	0.54
	9.25	0.257	0.275	0.523	0.526	0.24	0.267	0.458	0.487	0.542	0.559
	9.5	0.259	0.277	0.541	0.544	0.241	0.257	0.469	0.499	0.561	0.578
	9.75	0.261	0.28	0.561	0.565	0.242	0.267	0.482	0.514	0.581	0.597
	10	0.263	0.281	0.581	0.586	0.243	0.263	0.494	0.528	0.601	0.618
	10.25	0.265	0.284	0.601	0.607	0.249	0.252	0.508	0.541	0.622	0.64
	10.5	0.267	0.285	0.623	0.629	0.246	0.244	0.521	0.556	0.644	0.661
	10.75	0.268	0.287	0.644	0.651	0.247	0.266	0.534	0.573	0.665	0.681
	11	0.27	0.289	0.665	0.672	0.248	0.264	0.55	0.587	0.686	0.704
	11.25	0.271	0.291	0.689	0.697	0.254	0.264	0.564	0.603	0.708	0.726
	11.5	0.273	0.292	0.712	0.722	0.252	0.238	0.579	0.62	0.731	0.752
	11.75	0.275	0.294	0.734	0.746	0.255	0.244	0.593	0.635	0.754	0.774
	12	0.276	0.295	0.759	0.769	0.261	0.253	0.609	0.652	0.778	0.797
	12.25	0.278	0.297	0.784	0.795	0.263	0.244	0.625	0.67	0.8	0.821
	12.5	0.279	0.298	0.808	0.824	0.263	0.242	0.641	0.688	0.826	0.845
	12.75	0.28	0.3	0.833	0.849	0.262	0.249	0.656	0.705	0.85	0.87
	13	0.281	0.301	0.859	0.874	0.261	0.243	0.674	0.725	0.874	0.895
	13.25	0.283	0.302	0.886	0.899	0.266	0.241	0.693	0.744	0.898	0.918
	13.5	0.284	0.303	0.909	0.926	0.263	0.24	0.71	0.761	0.922	0.942
	13.75	0.285	0.305	0.937	0.955	0.263	0.246	0.727	0.78	0.947	0.968
	14	0.286	0.306	0.962	0.98	0.265	0.236	0.745	0.801	0.97	0.992
	14.25	0.287	0.306	0.987	1.004	0.265	0.245	0.762	0.82	0.994	1.015
	14.5	0.288	0.308	1.013	1.028	0.264	0.241	0.781	0.841	1.019	1.036
	14.75	0.289	0.309	1.039	1.05	0.267	0.245	0.8	0.86	1.04	1.061
	15	0.29	0.31	1.062	1.068	0.275	0.242	0.818	0.881	1.064	1.083
	15.25	0.291	0.311	1.083	1.079	0.272	0.254	0.837	0.9	1.086	1.105
	15.5	0.292	0.312	1.099	1.083	0.276	0.25	0.854	0.92	1.107	1.119
	15.75	0.293	0.313	1.109	1.086	0.275	0.249	0.871	0.939	1.117	1.136
	16	0.294	0.314	1.115	1.094	0.278	0.245	0.885	0.955	1.128	1.141
	16.25	0.295	0.315	1.117	1.101	0.276	0.245	0.894	0.966	1.131	1.145
	16.5	0.296	0.316	1.123	1.107	0.273	0.253	0.899	0.972	1.129	1.143
	16.75	0.297	0.317	1.129	1.115	0.28	0.251	0.901	0.973	1.133	1.145
	17	0.297	0.318	1.138	1.121	0.281	0.256	0.902	0.972	1.139	1.152
	17.25	0.298	0.319	1.146	1.125	0.282	0.257	0.907	0.977	1.146	1.16
	17.5	0.299	0.319	1.15	1.128	0.278	0.251	0.914	0.986	1.155	1.169
	17.75	0.3	0.32	1.154	1.13	0.281	0.27	0.922	0.993	1.162	1.176
	18	0.301	0.321	1.157	1.13	0.283	0.258	0.927	0.999	1.168	1.183
	18.25	0.301	0.322	1.158	1.132	0.281	0.267	0.933	1.005	1.174	1.188
	18.5	0.302	0.323	1.16	1.135	0.281	0.278	0.937	1.01	1.178	1.194
	18.75	0.303	0.323	1.161	1.137	0.285	0.298	0.94	1.012	1.182	1.199
	19	0.304	0.324	1.161	1.137	0.282	0.28	0.941	1.013	1.186	1.202
	19.25	0.304	0.325	1.162	1.139	0.279	0.282	0.942	1.014	1.19	1.205
	19.5	0.305	0.326	1.163	1.141	0.283	0.262	0.943	1.017	1.193	1.209
	19.75	0.306	0.326	1.165	1.144	0.285	0.252	0.944	1.019	1.196	1.212
	20	0.306	0.327	1.166	1.146	0.282	0.253	0.945	1.018	1.199	1.215
	20.25	0.307	0.327	1.167	1.147	0.284	0.267	0.945	1.019	1.2	1.216
	20.5	0.308	0.328	1.169	1.148	0.285	0.252	0.945	1.021	1.202	1.218
	20.75	0.309	0.329	1.17	1.149	0.288	0.253	0.945	1.021	1.204	1.22
	21	0.309	0.329	1.172	1.15	0.29	0.254	0.946	1.022	1.206	1.222
	21.25	0.309	0.33	1.172	1.15	0.284	0.254	0.947	1.024	1.208	1.223
	21.5	0.31	0.33	1.173	1.151	0.286	0.254	0.947	1.023	1.209	1.225
	21.75	0.311	0.331	1.173	1.152	0.286	0.255	0.947	1.025	1.211	1.225
	22	0.311	0.332	1.174	1.152	0.287	0.255	0.947	1.024	1.212	1.228
	22.25	0.312	0.333	1.176	1.152	0.287	0.255	0.949	1.026	1.213	1.228
	22.5	0.313	0.333	1.175	1.153	0.287	0.255	0.948	1.025	1.214	1.229
	22.75	0.313	0.333	1.175	1.153	0.289	0.257	0.947	1.025	1.215	1.229
	23	0.314	0.334	1.175	1.154	0.291	0.257	0.948	1.026	1.216	1.229
	23.25	0.315	0.334	1.176	1.154	0.291	0.257	0.949	1.026	1.216	1.232
	23.5	0.315	0.335	1.177	1.154	0.289	0.257	0.949	1.028	1.217	1.233
	23.75	0.316	0.336	1.177	1.155	0.288	0.258	0.949	1.028	1.216	1.232
	24	0.316	0.337	1.177	1.155	0.289	0.258	0.949	1.028	1.218	1.233
	24.25	0.317	0.337	1.177	1.155	0.29	0.271	0.949	1.028	1.218	1.235

## Sheet: Figure S7
transfer	number of colonies
	ACA2		ACA4		ACA19
0	17	17	11	11	11	11
3	7	8	13	10	4	6
0	Diagnostic PCRs to determine ratio of strains of starting mixture
3	Diagnostic PCRs to determine ratio of strains in replicate cultures A and B after transfer 3 transfers on SMD (non-selective)

## Sheet: Figure S8
		fluorescence/OD
		-ligand				+ligand
AAA105	VP16	8890.7	8447.9	7676.79	7259.63	6165.19	7957.24	9434.26	8364.9
AAA036	VP48	8592.63	8482.34	7893.73	6990.08	44686.8	68485.6	67323.4	66657.3
AAA101	Gal4	7632.32	7114.54	7046.54	6687.61	12305.4	11631.6	11581.9	11413.8
AAA103	Med2	7770.78	7332.81	7269.17	6564.47	87256.9	84984.4	82335.4	83635.6

## Sheet: Figure S9
B	colony	-ligand	+ligand		C	colony	-ligand	+ligand
	1	2992	2350			1	3312	2986
	2	50471	120472			2	3305	3474
	3	45319	117017			3	3538	3949
	4	52113	141380			4	3513	4042
	5	50471	140560			5	3521	4089
	6	53030	152048			6	3305	3858
	7	41410	122594			7	3431	4272
	8	47896	142206			8	3102	3937
	9	47618	143452			9	28183	440000
	10	53495	163046			10	29957	486000
	11	51211	157910			11	28449	489000
	12	44277	139744			12	26702	483000
	13	39069	124753			13	22815	447000
	14	41652	157451			14	21515	490000
	15	7771	75410			15	22338	577000
	16	21960	226521			16	11361	312275
	17	24385	268946			17	11281	331952
	18	20839	256712			18	12076	356999
	19	17809	232531			19	9753	302438
	20	24742	328746			20	15343	508000
	21	24173	330665			21	11020	372926
	22	19153	262758			22	12716	433000
	23	24887	345417			23	16463	577000
	24	26921	384681
	25	25921	379124
	26	23276	348445
	27	27078	416000
	28	24527	376924
	29	16949	263524
	30	21960	344413
	31	20419	322118
	32	19097	321182
	33	15131	254481
	34	22674	397192
	35	13626	240094
	36	25399	454000
	37	11510	206381
	38	10216	185316
	39	10703	208797
	40	9751	203400
	41	9308	199299
	42	11477	246465
	43	12781	277694
	44	12059	262758
	45	11115	247903
	46	9335	214337
	47	11344	265062
	48	13907	342415

## Sheet: Figure S10
Ligand	Strain	Ligand_Conc	Rep1	Rep2	Rep3	Rep4
C4-HSL	AAA019	0	4100	4091	4108
C4-HSL	AAA019	1e-05	3599	3629	3728
C4-HSL	AAA101	0	4680	4632	4584
C4-HSL	AAA101	5e-09	4300	4229	4177
C4-HSL	AAA101	5e-08	4273	4238	4160
C4-HSL	AAA101	1e-07	4229	4194	4117
C4-HSL	AAA101	1e-06	4220	4212	4058
C4-HSL	AAA101	1e-05	4317	4194	4151
C4-HSL	AAA107	0	5886	5555	5521
C4-HSL	AAA107	5e-09	5243	5104	4979
C4-HSL	AAA107	5e-08	5146	5146	5020
C4-HSL	AAA107	1e-07	4979	4938	5072
C4-HSL	AAA107	1e-06	5625	5601	5578
C4-HSL	AAA107	1e-05	24751	24395	25795
C4-HSL	AAA156	0	7716	7700	7527
C4-HSL	AAA156	5e-09	7419	7089	7075
C4-HSL	AAA156	5e-08	7223	7193	7148
C4-HSL	AAA156	1e-07	7419	7223	7252
C4-HSL	AAA156	1e-06	13288	12962	12935
C4-HSL	AAA156	1e-05	264304	263758	269266
C4-HSL	AAA157	0	7943	7813	7669
C4-HSL	AAA157	5e-09	7621	7558	7267
C4-HSL	AAA157	5e-08	8025	7669	7621
C4-HSL	AAA157	1e-07	8295	7748	8059
C4-HSL	AAA157	1e-06	22881	21729	21684
C4-HSL	AAA157	1e-05	373236	371696	371696
C4-HSL	AAA158	0	6047	5984	5790
C4-HSL	AAA158	5e-09	5601	5487	5341
C4-HSL	AAA158	5e-08	5601	5352	5408
C4-HSL	AAA158	1e-07	5532	5419	5341
C4-HSL	AAA158	1e-06	6250	6173	6122
C4-HSL	AAA158	1e-05	76176	70423	72191
C6-HSL	AAA019	0	3859	3904	3960
C6-HSL	AAA019	1e-05	3546	3439	3455
C6-HSL	AAA101	1e-10	4484	4339	4299
C6-HSL	AAA101	5e-09	4006	3987	3904
C6-HSL	AAA101	5e-08	3997	3960	3840
C6-HSL	AAA101	1e-07	4140	4073	3987
C6-HSL	AAA101	1e-06	4700	4580	4548
C6-HSL	AAA101	1e-05	80110	80110	77520
C6-HSL	AAA107	0	5423	5411	5697
C6-HSL	AAA107	5e-09	5236	5223	5273
C6-HSL	AAA107	5e-08	8159	7859	7569
C6-HSL	AAA107	1e-07	12927	12836	13741
C6-HSL	AAA107	1e-06	154221	160500	166644
C6-HSL	AAA107	1e-05	387997	397213	430000
C6-HSL	AAA156	0	8026	8179	7877
C6-HSL	AAA156	5e-09	8236	8102	8102
C6-HSL	AAA156	5e-08	22496	23193	22496
C6-HSL	AAA156	1e-07	58214	60018	58902
C6-HSL	AAA156	1e-06	363313	367603	367603
C6-HSL	AAA156	1e-05	619000	646000	632000
C6-HSL	AAA157	0	8963	9219	8734
C6-HSL	AAA157	5e-09	11281	10968	10688
C6-HSL	AAA157	5e-08	49625	51163	49742
C6-HSL	AAA157	1e-07	125731	128416	126917
C6-HSL	AAA157	1e-06	631000	655000	646000
C6-HSL	AAA157	1e-05	558000	573000	587000
C6-HSL	AAA158	0	6652	6683	6258
C6-HSL	AAA158	5e-09	6422	6229	5860
C6-HSL	AAA158	5e-08	12480	12334	11824
C6-HSL	AAA158	1e-07	32370	31917	31250
C6-HSL	AAA158	1e-06	300398	306093	293428
C6-HSL	AAA158	1e-05	716000	718000	701000
C8-HSL	AAA019	0	4073	4073	3987	3840
C8-HSL	AAA019	5e-09	3563	3932	3840	3716
C8-HSL	AAA019	1e-08	3859	3751	3751	3778
C8-HSL	AAA019	2.5e-08	3769	3673	3529	3682
C8-HSL	AAA019	5e-08	3297	3579	3359	3639
C8-HSL	AAA019	1e-07	3563	3480	3708	3596
C8-HSL	AAA019	1e-06	3472	3383	3344	3529
C8-HSL	AAA019	1e-05	3472	3455	3266	3639
C8-HSL	AAA101	0	4199	3997	4370	4229
C8-HSL	AAA101	5e-09	4209	3877	4495	4495
C8-HSL	AAA101	1e-08	3840	3840	4329	4258
C8-HSL	AAA101	2.5e-08	4130	3941	4432	4160
C8-HSL	AAA101	5e-08	4054	4101	4140	4121
C8-HSL	AAA101	1e-07	3868	3886	3596	4063
C8-HSL	AAA101	1e-06	6842	7222	8572	8045
C8-HSL	AAA101	1e-05	99423	107684	118286	98032
C8-HSL	AAA107	0	4580	4591	5138	5126
C8-HSL	AAA107	5e-09	5138	4857	6056	5738
C8-HSL	AAA107	1e-08	5248	5398	6699	6842
C8-HSL	AAA107	2.5e-08	7989	8159	10865	10688
C8-HSL	AAA107	5e-08	14917	15893	17747	18953
C8-HSL	AAA107	1e-07	30098	33217	39334	41128
C8-HSL	AAA107	1e-06	350742	401000	351566	377219
C8-HSL	AAA107	1e-05	428000	476000	485000	540000
C8-HSL	AAA156	0	6099	6042	7640	7551
C8-HSL	AAA156	5e-09	7658	7393	10713	11361
C8-HSL	AAA156	1e-08	12305	11907	15856	15893
C8-HSL	AAA156	2.5e-08	36659	38151	48473	54255
C8-HSL	AAA156	5e-08	101785	97803	99423	110501
C8-HSL	AAA156	1e-07	196869	194115	192753	207791
C8-HSL	AAA156	1e-06	520000	536000	435000	440000
C8-HSL	AAA156	1e-05	647000	667000	669000	649000
C8-HSL	AAA157	0	6907	6498	8121	8236
C8-HSL	AAA157	5e-09	13773	12363	16775	18084
C8-HSL	AAA157	1e-08	23912	22391	27017	28852
C8-HSL	AAA157	2.5e-08	59318	54896	70241	73618
C8-HSL	AAA157	5e-08	133959	138110	142390	148536
C8-HSL	AAA157	1e-07	298290	304659	326889	349099
C8-HSL	AAA157	1e-06	609000		553000	558000
C8-HSL	AAA157	1e-05	593000		699000	658000
C8-HSL	AAA158	0	4834	4634	6483	6513
C8-HSL	AAA158	5e-09	5285	5285	8140	8714
C8-HSL	AAA158	1e-08	5971	6891	10713	11549
C8-HSL	AAA158	2.5e-08	13676	13741	27854	29607
C8-HSL	AAA158	5e-08	43004	45071	63051	68612
C8-HSL	AAA158	1e-07	106428	108445	133018	133959
C8-HSL	AAA158	1e-06	488000	499000	456000	474000
C8-HSL	AAA158	1e-05	674000	678000	632000	637000
3-O-C8-HSL	AAA019	0	3546	3513	3647
3-O-C8-HSL	AAA019	1e-05	3529	3554	3367
3-O-C8-HSL	AAA101	0	4063	3932	3778
3-O-C8-HSL	AAA101	5e-09	4092	3969	3886
3-O-C8-HSL	AAA101	5e-08	4092	3960	3877
3-O-C8-HSL	AAA101	1e-07	4082	4054	4006
3-O-C8-HSL	AAA101	1e-06	16157	14917	17366
3-O-C8-HSL	AAA101	1e-05	210739	204885	203925
3-O-C8-HSL	AAA107	0	4903	4823	4755
3-O-C8-HSL	AAA107	5e-09	5671	5657	5591
3-O-C8-HSL	AAA107	5e-08	27854	27272	28583
3-O-C8-HSL	AAA107	1e-07	60584	59457	63199
3-O-C8-HSL	AAA107	1e-06	469000	465000	467000
3-O-C8-HSL	AAA107	1e-05	427000	404000	421000
3-O-C8-HSL	AAA156	0	5449	5223	5162
3-O-C8-HSL	AAA156	5e-09	9026	9176	9047
3-O-C8-HSL	AAA156	5e-08	169405	169803	169803
3-O-C8-HSL	AAA156	1e-07	272192	269648	276053
3-O-C8-HSL	AAA156	1e-06	650000	664000	656000
3-O-C8-HSL	AAA156	1e-05	718000	742000	690000
3-O-C8-HSL	AAA157	0	8045	7951	8121
3-O-C8-HSL	AAA157	5e-09	9730	9685	9262
3-O-C8-HSL	AAA157	5e-08	40553	37973	37266
3-O-C8-HSL	AAA157	1e-07	88412	85956	85352
3-O-C8-HSL	AAA157	1e-06	703000	682000	647000
3-O-C8-HSL	AAA157	1e-05	610000	592000	572000
3-O-C8-HSL	AAA158	0	5150	4949	4591
3-O-C8-HSL	AAA158	5e-09	6317	6185	5860
3-O-C8-HSL	AAA158	5e-08	93756	91580	86971
3-O-C8-HSL	AAA158	1e-07	184344	176717	167822
3-O-C8-HSL	AAA158	1e-06	663000	658000	655000
3-O-C8-HSL	AAA158	1e-05	772000	752000	701000
C10-HSL	AAA019	0	2976	3180	3490
C10-HSL	AAA019	1e-05	3439	3511	3675
C10-HSL	AAA101	0	3838	3775	3622
C10-HSL	AAA101	5e-09	3869	3838	3853
C10-HSL	AAA101	5e-08	3861	3822	3822
C10-HSL	AAA101	1e-07	3950	3877	3926
C10-HSL	AAA101	1e-06	14108	13820	14050
C10-HSL	AAA101	1e-05	182958	177374	171605
C10-HSL	AAA107	0	4787	4603	5052
C10-HSL	AAA107	5e-09	5532	5453	5813
C10-HSL	AAA107	5e-08	27219	27559	29131
C10-HSL	AAA107	1e-07	58110	59815	61001
C10-HSL	AAA107	1e-06	457000	476000	483000
C10-HSL	AAA107	1e-05	454000	453000	473000
C10-HSL	AAA156	0	5232	5104	4728
C10-HSL	AAA156	5e-09	9929	9666	9448
C10-HSL	AAA156	5e-08	238358	238851	234450
C10-HSL	AAA156	1e-07	361843	360351	355176
C10-HSL	AAA156	1e-06	548000	541000	548000
C10-HSL	AAA156	1e-05	597000	599000	597000
C10-HSL	AAA157	0	7163	7119	6988
C10-HSL	AAA157	5e-09	20130	21329	20005
C10-HSL	AAA157	5e-08	261047	263214	257298
C10-HSL	AAA157	1e-07	498000	496000	484000
C10-HSL	AAA157	1e-06	719000	714000	698000
C10-HSL	AAA157	1e-05	687000	690000	687000
C10-HSL	AAA158	0	4979	4897	4565
C10-HSL	AAA158	5e-09	6022	5984	5419
C10-HSL	AAA158	5e-08	86830	82570	76967
C10-HSL	AAA158	1e-07	182958	187940	175188
C10-HSL	AAA158	1e-06	557000	559000	571000
C10-HSL	AAA158	1e-05	653000	659000	698000
3-O-C6-HSL	AAA019	0	3416	3573	3777
3-O-C6-HSL	AAA019	1e-05	3751	3463	3636
3-O-C6-HSL	AAA101	0	4432	4310	4120
3-O-C6-HSL	AAA101	5e-09	4370	4325	4192
3-O-C6-HSL	AAA101	5e-08	4355	4265	4265
3-O-C6-HSL	AAA101	1e-07	4432	4355	4207
3-O-C6-HSL	AAA101	1e-06	9479	9156	8721
3-O-C6-HSL	AAA101	1e-05	149796	146199	147218
3-O-C6-HSL	AAA107	0	5345	5235	5004
3-O-C6-HSL	AAA107	5e-09	5612	5730	5253
3-O-C6-HSL	AAA107	5e-08	15042	15520	15412
3-O-C6-HSL	AAA107	1e-07	31078	31953	31732
3-O-C6-HSL	AAA107	1e-06	335211	336376	349471
3-O-C6-HSL	AAA107	1e-05	436000	455000	430000
3-O-C6-HSL	AAA156	0	5496	5534	5235
3-O-C6-HSL	AAA156	5e-09	6745	6984	6515
3-O-C6-HSL	AAA156	5e-08	65106	67876	66246
3-O-C6-HSL	AAA156	1e-07	145693	147218	148759
3-O-C6-HSL	AAA156	1e-06	517000	521000	528000
3-O-C6-HSL	AAA156	1e-05	631000	690000	597000
3-O-C6-HSL	AAA157	0	7434	7723	7106
3-O-C6-HSL	AAA157	5e-09	8424	8813	8193
3-O-C6-HSL	AAA157	5e-08	27331	28004	26216
3-O-C6-HSL	AAA157	1e-07	58666	59486	55689
3-O-C6-HSL	AAA157	1e-06	678000	700000	693000
3-O-C6-HSL	AAA157	1e-05	603000	639000	590000
3-O-C6-HSL	AAA158	0	5004	5181	5004
3-O-C6-HSL	AAA158	5e-09	5383	5690	5253
3-O-C6-HSL	AAA158	5e-08	34370	34730	15412
3-O-C6-HSL	AAA158	1e-07	81588	82443	31732
3-O-C6-HSL	AAA158	1e-06	439000	457000	349471
3-O-C6-HSL	AAA158	1e-05	771000	841000	430000
3-O-C12-HSL	AAA019	0	3299	3451	3439
3-O-C12-HSL	AAA019	1e-05	3475	3451	3512
3-O-C12-HSL	AAA101	0	4221	4178	3817
3-O-C12-HSL	AAA101	5e-09	4280	4134	3897
3-O-C12-HSL	AAA101	5e-08	4340	4280	3897
3-O-C12-HSL	AAA101	1e-07	4588	4478	4106
3-O-C12-HSL	AAA101	1e-06	34730	32739	30970
3-O-C12-HSL	AAA101	1e-05	289727	264719	261068
3-O-C12-HSL	AAA107	0	5181	5272	4884
3-O-C12-HSL	AAA107	5e-09	6515	6911	6652
3-O-C12-HSL	AAA107	5e-08	49660	50882	53047
3-O-C12-HSL	AAA107	1e-07	136392	133117	137342
3-O-C12-HSL	AAA107	1e-06	488000	505000	496000
3-O-C12-HSL	AAA107	1e-05	457000	471000	469000
3-O-C12-HSL	AAA156	0	5573	5891	5383
3-O-C12-HSL	AAA156	5e-09	71753	75589	72756
3-O-C12-HSL	AAA156	5e-08	474000	479000	476000
3-O-C12-HSL	AAA156	1e-07	574000	582000	566000
3-O-C12-HSL	AAA156	1e-06	740000	727000	715000
3-O-C12-HSL	AAA156	1e-05	785000	769000	761000
3-O-C12-HSL	AAA157	0	8279	8601	7886
3-O-C12-HSL	AAA157	5e-09	18398	19247	17343
3-O-C12-HSL	AAA157	5e-08	222532	218703	201917
3-O-C12-HSL	AAA157	1e-07	547000	541000	501000
3-O-C12-HSL	AAA157	1e-06	877000	865000	844000
3-O-C12-HSL	AAA157	1e-05	799000	827000	787000
3-O-C12-HSL	AAA158	1e-10	5253	5308	4620
3-O-C12-HSL	AAA158	0	8453	8721	7306
3-O-C12-HSL	AAA158	5e-08	198442	195706	172113
3-O-C12-HSL	AAA158	1e-07	377211	377211	342267
3-O-C12-HSL	AAA158	1e-06	748000	740000	725000
3-O-C12-HSL	AAA158	1e-05	801000	821000	787000

## Sheet: Figure S11
A	time (h)	OD660																				B	time (h)	Fluorescence/OD										C	time (h)	Fluorescence/OD
		AAA189			AAA148				AAA149				AAA150				AAA151							AAA189			AAA168			AAA169						AAA151
	0	0.096	0.091	0.098	0.116	0.117	0.111	0.096	0.116	0.17	0.114	0.112	0.116	0.119	0.124	0.121	0.119	0.116	0.12	0.123			0	1115.7	1124.03	1099.24	1257.73	1288.46	1217.82	1488.89	1230.77	1400				1 g/L methionine			0 g/L methionine
	0.25	0.099	0.097	0.101	0.121	0.119	0.12	0.12	0.119	0.181	0.117	0.119	0.123	0.123	0.128	0.126	0.123	0.12	0.123	0.126			0.25	1121.02	1006.41	1121.8	1211.01	1250	1121.95	1161.62	1157.41	1084.11			0.25	3077.78	2666.67	2833.33	2801.89	2696.63	2835.16
	0.5	0.104	0.1	0.101	0.129	0.127	0.127	0.128	0.125	0.171	0.125	0.128	0.128	0.13	0.137	0.134	0.127	0.127	0.128	0.132			0.5	1115.38	994.35	1016.76	1024.39	1028.78	1007.35	1160.38	1172.41	1304.35			0.5	3105.26	2863.16	2781.25	3055.05	3052.08	2950.49
	0.75	0.113	0.108	0.102	0.136	0.138	0.135	0.136	0.133	0.194	0.132	0.136	0.136	0.137	0.145	0.142	0.134	0.133	0.136	0.14			0.75	979.798	979.798	1071.43	1224	1063.83	986.014	1086.96	975	934.959			0.75	2950.98	3153.06	2909.09	2831.93	2813.72	2935.78
	1	0.121	0.115	0.106	0.142	0.144	0.141	0.142	0.14	0.18	0.14	0.144	0.143	0.144	0.154	0.15	0.141	0.138	0.143	0.146			1	963.303	972.477	1059.83	1296	1104.17	1039.73	1385.96	1206.35	1117.19			1	2907.41	2801.89	2777.78	2728	2720.72	2818.97
	1.25	0.124	0.122	0.112	0.149	0.15	0.146	0.148	0.147	0.176	0.145	0.149	0.148	0.149	0.159	0.155	0.146	0.143	0.149	0.152			1.25	865.306	805.556	840.909	1142.86	1185.9	1080.25	1186.99	1114.5	1195.49			1.25	2652.17	3092.59	2891.89	2725.93	2905.17	2786.89
	1.5	0.126	0.135	0.115	0.156	0.157	0.152	0.154	0.153	0.182	0.152	0.156	0.155	0.157	0.165	0.163	0.152	0.148	0.156	0.159			1.5	877.778	808.823	845.878	1384.06	1176.1	1066.27	1250	1157.89	1224.64			1.5	2764.71	2692.98	2826.09	2513.7	2794.87	2648.86
	1.75	0.132	0.145	0.12	0.163	0.163	0.159	0.161	0.16	0.187	0.16	0.164	0.163	0.164	0.172	0.17	0.159	0.154	0.161	0.166			1.75	929.329	851.59	778.157	1240.51	1111.77	952.128	1130.43	1069.44	945.946			1.75	2774.44	2785.12	2983.33	2325	2615.39	2598.59
	2	0.135	0.162	0.128	0.171	0.169	0.166	0.167	0.167	0.177	0.167	0.17	0.17	0.17	0.179	0.177	0.166	0.16	0.17	0.173			2	902.027	850.498	828.479	1069.36	1015.71	1047.62	1094.34	1318.47	1204.97			2	2434.48	2868.22	2598.49	2155.17	2503.55	2600
	2.25	0.138	0.177	0.136	0.177	0.176	0.173	0.172	0.175	0.187	0.173	0.177	0.178	0.177	0.187	0.184	0.172	0.166	0.176	0.18			2.25	859.425	866.46	795.181	1316.67	1000	1057.52	1102.86	1119.76	1232.56			2.25	2459.12	2715.33	2760	2053.19	2473.68	2212.12
	2.5	0.143	0.187	0.143	0.185	0.184	0.18	0.178	0.183	0.191	0.181	0.186	0.185	0.184	0.195	0.191	0.18	0.171	0.183	0.188			2.5	860.534	802.326	817.664	1278.08	1031.53	995.763	1144.38	1016.95	1086.96			2.5	2385.97	2718.12	2396.23	2095.48	2352.6	2299.43
	2.75	0.15	0.198	0.15	0.192	0.191	0.187	0.184	0.19	0.203	0.188	0.193	0.193	0.191	0.195	0.197	0.188	0.178	0.19	0.194			2.75	805.48	732.62	842.52	1248.73	1017.54	1028.81	1096.94	1166.67	1056.7			2.75	2455.06	2440.99	2228.07	1990.38	2146.6	2185.18
	3	0.155	0.208	0.16	0.2	0.198	0.193	0.19	0.199	0.202	0.196	0.201	0.199	0.197	0.203	0.204	0.195	0.185	0.196	0.201			3	800.505	782.178	785.024	1291.87	1145.83	948	1127.45	1278.35	1183.17			3	2343.91	2582.35	2299.43	2032.71	2225	2111.11
	3.25	0.16	0.22	0.164	0.208	0.206	0.2	0.197	0.205	0.265	0.203	0.208	0.206	0.205	0.209	0.212	0.202	0.192	0.203	0.207			3.25	769.767	760.919	748.889	1308.06	1124.5	1176.92	1150.94	1215	1206.73			3.25	2432.99	2489.13	2313.19	2146.12	2103.29	2315.53
	3.5	0.169	0.23	0.169	0.215	0.212	0.207	0.203	0.213	0.229	0.21	0.214	0.213	0.211	0.215	0.219	0.209	0.199	0.211	0.215			3.5	772.043	800.429	738.241	1418.61	1204.63	1165.44	1252.29	1231.88	1211.98			3.5	2505	2563.16	2299.47	2022.22	2181.82	2328.64
	3.75	0.179	0.243	0.176	0.221	0.218	0.213	0.21	0.22	0.237	0.217	0.219	0.219	0.218	0.222	0.227	0.215	0.205	0.217	0.221			3.75	737.052	788.538	753.321	1468.75	1235.95	1273.68	1359.65	1274.42	1222.22			3.75	2260.5	2318.97	1975	2147.83	2197.37	2342.47
	4	0.188	0.255	0.182	0.228	0.225	0.22	0.217	0.226	0.237	0.223	0.226	0.227	0.225	0.23	0.234	0.222	0.212	0.224	0.228			4	750.923	680.073	683.655	1465.52	1257.25	1170.57	1347.46	1169.64	1307.69			4	2178.86	2100	1878.05	2189.87	2177.97	2311.4
	4.25	0.199	0.264	0.19	0.236	0.233	0.228	0.224	0.234	0.22	0.231	0.234	0.234	0.233	0.237	0.242	0.229	0.219	0.231	0.235			4.25	734.134	711.375	690.164	1518.67	1301.04	1164.56	1252.03	1293.1	1210.74			4.25	2181.1	2062.99	1898.44	2191.84	2388.19	2305.09
	4.5	0.212	0.273	0.198	0.244	0.241	0.236	0.232	0.242	0.228	0.239	0.241	0.242	0.24	0.246	0.252	0.236	0.226	0.24	0.243			4.5	704.293	712.48	693.009	1457.83	1281.88	1190.33	1268.48	1207.47	1221.34			4.5	1940.3	2097.74	2088.24	2125.98	2264	2294.61
	4.75	0.222	0.287	0.207	0.253	0.25	0.244	0.239	0.251	0.236	0.248	0.25	0.251	0.249	0.255	0.262	0.245	0.235	0.247	0.252			4.75	761.128	721.239	695.035	1547.89	1356.91	1266.48	1275.09	1322.71	1357.41			4.75	1943.26	1942.03	1874.13	2071.97	2267.44	2256
	5	0.235	0.312	0.213	0.264	0.26	0.253	0.248	0.261	0.245	0.258	0.261	0.261	0.26	0.264	0.272	0.255	0.244	0.257	0.261			5	732.316	739.669	729.443	1580.88	1322.19	1212.53	1291.82	1394.64	1338.18			5	1972.6	1979.02	2046.98	2170.91	2232.21	2250
	5.25	0.254	0.32	0.227	0.275	0.27	0.263	0.259	0.272	0.256	0.27	0.272	0.272	0.27	0.275	0.284	0.265	0.254	0.268	0.272			5.25	727.865	693.694	680.798	1596.49	1375	1261.66	1220.34	1441.61	1315.97			5.25	1868.42	1979.73	1846.15	2181.18	2255.4	2286.76
	5.5	0.271	0.336	0.239	0.288	0.282	0.275	0.269	0.285	0.266	0.281	0.284	0.284	0.281	0.287	0.297	0.276	0.264	0.28	0.284			5.5	758.242	714.286	710.434	1663.33	1347.22	1276.28	1336.57	1336.84	1368.77			5.5	1911.95	1948.05	1757.76	2146.67	2241.38	2244.68
	5.75	0.296	0.36	0.25	0.301	0.295	0.287	0.28	0.298	0.278	0.295	0.296	0.297	0.294	0.3	0.311	0.288	0.275	0.292	0.297			5.75	712.313	706.286	714.444	1646.5	1389.92	1236.66	1411.77	1397.99	1338.61			5.75	1644.58	1975	1705.88	2092.36	2188.12	2180.89
	6	0.313	0.371	0.269	0.315	0.309	0.301	0.293	0.312	0.291	0.31	0.311	0.311	0.308	0.314	0.326	0.303	0.288	0.306	0.31			6	764.962	726.486	713.089	1738.6	1398.99	1277.78	1306.79	1449.05	1355.62			6	1825.58	1909.64	1659.09	2048.78	2201.89	2277.78
	6.25	0.338	0.395	0.284	0.331	0.322	0.315	0.307	0.328	0.306	0.323	0.326	0.326	0.322	0.329	0.343	0.317	0.3	0.321	0.324			6.25	754.386	717.503	727.634	1747.83	1444.71	1272.15	1268.36	1455.93	1368.88			6.25	1755.56	1888.89	1644.81	1959.42	2168.17	2301.89
	6.5	0.363	0.42	0.304	0.347	0.337	0.33	0.321	0.344	0.32	0.34	0.342	0.342	0.338	0.344	0.359	0.332	0.314	0.337	0.341			6.5	771.569	724.004	720.908	1701.66	1421.05	1281.69	1337.8	1373.91	1377.78			6.5	1680.85	1870.79	1678.95	2030.39	2040.23	2244.78
	6.75	0.393	0.447	0.324	0.364	0.354	0.346	0.336	0.361	0.335	0.357	0.358	0.358	0.354	0.36	0.378	0.349	0.329	0.353	0.357			6.75	764.266	753.932	748.871	1802.63	1450.98	1358.24	1385.2	1455.8	1477.45			6.75	1692.31	1870.27	1678.57	1952.51	2191.26	2159.54
	7	0.422	0.471	0.344	0.381	0.37	0.364	0.353	0.379	0.351	0.375	0.376	0.376	0.371	0.378	0.397	0.366	0.345	0.371	0.374			7	784.629	767.936	748.918	1827.07	1433.61	1374.77	1403.89	1469.66	1435.44			7	1945.55	1880.21	1704.43	1974.87	2166.67	2149.05
	7.25	0.453	0.503	0.369	0.4	0.388	0.382	0.37	0.398	0.368	0.394	0.393	0.393	0.389	0.398	0.416	0.384	0.36	0.389	0.393			7.25	797.436	777.4	781.095	1803.83	1511.86	1395.8	1460.65	1516.29	1451.69			7.25	1708.13	1738.69	1715.64	2031.1	2146.77	2123.71
	7.5	0.486	0.531	0.393	0.42	0.407	0.399	0.388	0.417	0.387	0.413	0.414	0.413	0.409	0.415	0.436	0.403	0.378	0.409	0.41			7.5	818.033	783.673	802.233	1956.52	1533.08	1368.33	1423.84	1517.99	1451.61			7.5	1688.37	1819.51	1677.42	1984.06	2111.11	2174.02
	7.75	0.518	0.561	0.418	0.441	0.426	0.419	0.406	0.437	0.405	0.434	0.434	0.433	0.428	0.435	0.458	0.423	0.396	0.429	0.43			7.75	835.443	806.756	799.231	1851.53	1498.19	1385.96	1373.95	1579.91	1507.66			7.75	1770.27	1797.17	1678.57	1941.43	2121.62	2172.9
	8	0.552	0.592	0.444	0.462	0.447	0.44	0.426	0.458	0.424	0.455	0.455	0.454	0.449	0.456	0.48	0.444	0.416	0.45	0.452			8	824.561	808.656	820.074	1826.72	1575.86	1388.72	1413.65	1540.13	1515.66			8	1799.13	1771.69	1649.35	1964.73	2184.95	2154.02
	8.25	0.589	0.625	0.473	0.484	0.467	0.46	0.446	0.479	0.445	0.476	0.478	0.475	0.47	0.477	0.502	0.465	0.434	0.471	0.473			8.25	828.044	837.619	848.703	1813.12	1561.98	1429.83	1404.21	1500	1537.85			8.25	1805.09	1871.68	1741.67	1976.24	2201.23	2185.5
	8.5	0.625	0.66	0.501	0.507	0.489	0.482	0.466	0.502	0.467	0.498	0.499	0.497	0.491	0.501	0.525	0.489	0.455	0.494	0.494			8.5	854.793	857.55	884.696	1895.24	1579.11	1454.42	1462.52	1580.2	1500			8.5	1755.1	1923.4	1789.47	2098.3	2233.33	2238.29
	8.75	0.66	0.693	0.53	0.53	0.511	0.505	0.488	0.527	0.488	0.523	0.523	0.521	0.514	0.522	0.55	0.51	0.475	0.516	0.518			8.75	889.43	871.191	883.91	1890.51	1598.48	1508.09	1492.15	1533.96	1524.5			8.75	1811.77	1807.38	1653.7	2061.71	2208.26	2204.68
	9	0.696	0.727	0.559	0.554	0.533	0.529	0.509	0.55	0.511	0.546	0.547	0.544	0.538	0.546	0.574	0.534	0.498	0.54	0.541			9	869.418	898.385	907.285	1994.75	1592.43	1496.12	1461.67	1547.92	1534.72			9	1747.17	1799.21	1675.37	2090.12	2268.82	2290.5
	9.25	0.731	0.761	0.59	0.579	0.557	0.553	0.534	0.575	0.535	0.571	0.571	0.568	0.562	0.571	0.603	0.558	0.518	0.564	0.567			9.25	936.016	880.499	918.605	1929.65	1653.63	1518.01	1495.22	1518.07	1485.9			9.25	1789.86	1920.45	1778.57	2173.05	2308.75	2367.2
	9.5	0.771	0.799	0.624	0.605	0.583	0.576	0.557	0.601	0.559	0.597	0.596	0.594	0.588	0.596	0.627	0.583	0.543	0.589	0.592			9.5	934.236	924.359	963.992	2001.61	1692.62	1538.92	1519.08	1584.84	1534.81			9.5	1822.92	1989.09	1705.48	2213.38	2392.45	2431.01
	9.75	0.812	0.833	0.656	0.63	0.607	0.601	0.582	0.627	0.584	0.623	0.622	0.619	0.613	0.621	0.654	0.61	0.567	0.614	0.62			9.75	946.903	940.289	968.402	1981.54	1670.97	1558.76	1535.09	1648.82	1594.84			9.75	1782.18	1888.89	1728.76	2177.1	2411.67	2449.35
	10	0.849	0.872	0.691	0.656	0.633	0.627	0.607	0.652	0.609	0.649	0.649	0.644	0.64	0.647	0.683	0.635	0.591	0.643	0.645			10	974.455	970.37	1000	2025.11	1705.59	1592.88	1525.95	1625.94	1578.49			10	1804.42	1920	1725.86	2285.92	2480.3	2480.38
	10.25	0.887	0.909	0.723	0.683	0.659	0.656	0.633	0.68	0.636	0.676	0.676	0.671	0.665	0.672	0.71	0.661	0.616	0.668	0.672			10.25	985.837	963.415	1028.97	1987.22	1729.66	1636.17	1631.22	1651.67	1622.04			10.25	1876.51	1856.69	1813.06	2328.17	2561.22	2486.49
	10.5	0.925	0.947	0.758	0.712	0.685	0.68	0.66	0.706	0.662	0.706	0.704	0.699	0.692	0.699	0.739	0.689	0.64	0.697	0.7			10.5	1003.66	989.13	1017.93	2050.55	1763.55	1648.34	1598.19	1700.42	1562.83			10.5	1836.68	1857.14	1790.37	2346.88	2620.45	2586.45
	10.75	0.964	0.985	0.793	0.74	0.713	0.709	0.685	0.736	0.691	0.734	0.732	0.727	0.719	0.729	0.767	0.716	0.667	0.726	0.728			10.75	977.603	991.617	1032.64	2010.53	1788.83	1678.39	1578.88	1626.67	1616.97			10.75	1920.77	1968.12	1803.23	2518.86	2740.89	2687.93
	11	1.002	1.024	0.829	0.767	0.74	0.736	0.713	0.763	0.718	0.762	0.76	0.756	0.748	0.757	0.797	0.745	0.692	0.754	0.759			11	1010.23	987.507	1030.66	2094.15	1811.89	1701.75	1616.49	1716.47	1629.17			11	1859.38	2036.11	1827.76	2564.62	2819.48	2731.03
	11.25	1.04	1.061	0.867	0.795	0.768	0.764	0.741	0.792	0.747	0.791	0.789	0.783	0.776	0.785	0.826	0.774	0.721	0.783	0.788			11.25	994.023	1000	1040.49	2125.15	1816.95	1748.58	1683.12	1733.66	1674.61			11.25	1962.78	1925.93	1806.85	2669.09	2978.7	2866.32
	11.5	1.081	1.099	0.902	0.827	0.797	0.792	0.769	0.824	0.775	0.82	0.818	0.811	0.806	0.815	0.857	0.805	0.751	0.814	0.818			11.5	1027.37	1016.47	1056.08	2145.91	1874.49	1784.21	1708.43	1746.44	1684.57			11.5	1900.71	2002.53	1797.2	2770.13	3035.02	3002.48
	11.75	1.12	1.136	0.94	0.855	0.825	0.819	0.798	0.853	0.805	0.851	0.85	0.841	0.835	0.846	0.888	0.833	0.778	0.844	0.846			11.75	1056.81	1046.87	1033.16	2161.51	1906.68	1801.96	1690.58	1770.55	1682.87			11.75	1927.93	1995.19	1822.22	2865.69	3167.06	3080.14
	12	1.161	1.174	0.978	0.884	0.855	0.85	0.824	0.881	0.836	0.883	0.879	0.872	0.865	0.875	0.917	0.861	0.805	0.873	0.875			12	1058.37	1065.34	1053.91	2174.97	1884.54	1848.7	1704.55	1787.21	1710.78			12	1926.88	2135.95	1868.37	2986.89	3290.87	3215.53
	12.25	1.198	1.213	1.016	0.913	0.884	0.881	0.853	0.914	0.864	0.912	0.909	0.902	0.895	0.904	0.948	0.892	0.833	0.905	0.907			12.25	1085.19	1066.86	1071.63	2182.6	1929.56	1911.02	1785.21	1819.34	1800			12.25	1959.1	2107.69	1872.47	3042.28	3400.66	3342.66
	12.5	1.239	1.25	1.055	0.943	0.914	0.908	0.883	0.943	0.894	0.942	0.941	0.931	0.926	0.935	0.98	0.922	0.865	0.935	0.939			12.5	1068.46	1088.7	1104.84	2222.92	1928.83	1950.49	1790.13	1845.84	1779.66			12.5	2066.67	2193.68	1928.3	3284.84	3598.73	3507.04
	12.75	1.276	1.291	1.09	0.973	0.944	0.939	0.914	0.974	0.926	0.972	0.971	0.96	0.956	0.966	1.011	0.955	0.893	0.967	0.973			12.75	1071.22	1071.68	1075.82	2235.59	1995.61	1983.9	1840.67	1905.57	1810.81			12.75	2159.18	2154.62	1944.44	3391.05	3765.37	3671.22
	13	1.314	1.329	1.128	1.004	0.975	0.969	0.943	1.002	0.955	1.003	1.004	0.99	0.987	0.996	1.041	0.984	0.924	0.999	1.002			13	1075.09	1116.43	1116.84	2231.83	2008.56	1984.26	1927.27	1897.02	1852.2			13	2121.86	2179.54	2007.09	3505.79	3914.51	3768.84
	13.25	1.352	1.367	1.168	1.032	1.005	0.996	0.973	1.034	0.987	1.033	1.034	1.02	1.016	1.026	1.074	1.013	0.954	1.028	1.035			13.25	1109.76	1122.41	1141.8	2296.37	2046.71	2078.4	1976.17	1941.18	1882.94			13.25	2181.82	2333.33	1977.93	3653.52	4059.85	4013.83
	13.5	1.389	1.404	1.203	1.062	1.035	1.028	1.005	1.063	1.024	1.065	1.064	1.05	1.048	1.056	1.106	1.045	0.983	1.058	1.063			13.5	1103.65	1173.74	1114.09	2348.19	2094.62	2120.39	1975.13	1978.24	1900.44			13.5	2244.26	2301.59	2153.09	3857.4	4264.54	4163.46
	13.75	1.425	1.438	1.244	1.092	1.066	1.058	1.032	1.092	1.05	1.092	1.095	1.078	1.077	1.089	1.135	1.075	1.013	1.089	1.094			13.75	1130.06	1144.25	1136.11	2320.69	2149.8	2128.13	2063.49	2000.88	1981.15			13.75	2302.36	2416.24	2149.3	4049.78	4448.4	4298.41
	14	1.459	1.473	1.281	1.12	1.095	1.088	1.061	1.122	1.12	1.124	1.125	1.109	1.107	1.117	1.166	1.103	1.043	1.119	1.127			14	1104.96	1152	1160.89	2383.26	2152.65	2224.55	2137.4	2059.03	2011.7			14	2337.37	2402.6	2161.68	4308.76	4787.37	4580.38
	14.25	1.488	1.504	1.316	1.149	1.123	1.116	1.091	1.151	1.153	1.154	1.156	1.139	1.139	1.148	1.197	1.133	1.071	1.151	1.159			14.25	1115.14	1149.94	1149.26	2403.1	2196.5	2256.56	2178.94	2117.4	2049.59			14.25	2449.93	2479.69	2295.55	4616.43	5026.02	4820.19
	14.5	1.509	1.528	1.343	1.175	1.152	1.143	1.12	1.179	1.196	1.184	1.184	1.169	1.168	1.177	1.226	1.161	1.103	1.181	1.189			14.5	1125.29	1157.74	1172.81	2430.25	2227.03	2285.61	2276.1	2162.89	2154.27			14.5	2544.69	2583.21	2353.99	4634.71	5240.47	5069.89
	14.75	1.528	1.548	1.36	1.204	1.183	1.175	1.148	1.206	1.31	1.211	1.213	1.197	1.195	1.208	1.255	1.192	1.13	1.21	1.222			14.75	1100.97	1154.72	1149.32	2465.14	2289.26	2342.9	2335.09	2238.13	2207.88			14.75	2600	2725.43	2440.32	4963.68	5521.49	5299.07
	15	1.542	1.563	1.377	1.23	1.211	1.201	1.175	1.233	1.354	1.239	1.242	1.224	1.225	1.237	1.285	1.219	1.16	1.239	1.25			15	1113.97	1169.79	1203.39	2470.68	2310.17	2425.5	2375.37	2344.91	2255.85			15	2658.91	2816.92	2541.51	5220.99	5742.53	5643.33
	15.25	1.555	1.576	1.392	1.258	1.236	1.23	1.202	1.26	1.381	1.27	1.271	1.253	1.253	1.266	1.314	1.246	1.19	1.268	1.277			15.25	1089.82	1167.23	1154.06	2551.45	2375.79	2505.28	2459.21	2329.06	2344.65			15.25	2691.93	2889.48	2567.57	5445.22	6182.61	5864.84
	15.5	1.564	1.587	1.403	1.282	1.264	1.255	1.23	1.286	1.297	1.296	1.298	1.28	1.282	1.293	1.342	1.275	1.216	1.296	1.308			15.5	1145.14	1185.16	1192.22	2598	2384.67	2581.93	2635.78	2432.99	2371.84			15.5	2854.74	2964.01	2610.19	5791.23	6511.61	6150.39
	15.75	1.572	1.595	1.412	1.309	1.29	1.282	1.258	1.313	1.317	1.324	1.325	1.307	1.309	1.321	1.371	1.303	1.245	1.325	1.335			15.75	1153.54	1189.48	1165.54	2621.89	2434.4	2591.03	2692.31	2491.34	2451.2			15.75	2914.05	3060.87	2746.85	5973.31	6809.99	6575.62
	16	1.579	1.602	1.42	1.334	1.315	1.31	1.285	1.34	1.328	1.351	1.354	1.332	1.336	1.348	1.397	1.328	1.273	1.352	1.361			16	1133.41	1167.89	1167.6	2652.85	2530.43	2689	2825.97	2619.79	2552.7			16	3053.81	3242.5	2827.62	6430.44	7196.59	6824.02
	16.25	1.584	1.609	1.427	1.357	1.343	1.335	1.31	1.364	1.36	1.376	1.379	1.36	1.363	1.375	1.424	1.354	1.299	1.379	1.391			16.25	1117.24	1203.28	1151.68	2684.1	2529.33	2758.11	2953.27	2734.07	2645.58			16.25	3196.31	3298.27	2963.64	6785.15	7616.17	7288.36
	16.5	1.591	1.616	1.432	1.382	1.368	1.362	1.336	1.39	1.363	1.404	1.405	1.384	1.39	1.403	1.45	1.379	1.326	1.406	1.419			16.5	1160.89	1197.41	1198.77	2770.16	2602.73	2832.61	3128.61	2851.12	2758.85			16.5	3314.14	3453.53	3108.58	7025.24	7886.35	7519.62
	16.75	1.596	1.624	1.44	1.406	1.392	1.384	1.362	1.414	1.39	1.427	1.429	1.409	1.415	1.429	1.476	1.405	1.353	1.431	1.444			16.75	1128.98	1177	1147.5	2783.16	2629.49	2896.53	3249.36	2976.64	2872.62			16.75	3457.32	3566.02	3235.24	7400	8301.26	7936.47
	17	1.601	1.629	1.446	1.427	1.415	1.408	1.384	1.438	1.421	1.454	1.456	1.432	1.441	1.454	1.502	1.428	1.378	1.458	1.471			17	1122.66	1181.31	1165.92	2827.68	2648.07	2844.99	3404.19	3091.15	3014.85			17	3585.39	3649.89	3325.88	7934.87	8830.34	8400.28
	17.25	1.605	1.635	1.452	1.449	1.437	1.432	1.409	1.46	1.437	1.477	1.479	1.456	1.464	1.48	1.527	1.454	1.402	1.481	1.497			17.25	1132.16	1184.58	1164.05	2879.78	2701.57	2797.97	3583.12	3241.6	3165.93			17.25	3795.22	3838.25	3448.01	8200.93	9199.46	8799.17
	17.5	1.61	1.64	1.459	1.472	1.462	1.454	1.431	1.482	1.465	1.5	1.501	1.48	1.488	1.503	1.549	1.478	1.429	1.506	1.522			17.5	1155.33	1195.05	1228.75	2813.89	2721.57	2785.63	3750.62	3432.57	3357.59			17.5	3940.47	4052.32	3667.59	8748.68	9738.99	9278.53
	17.75	1.615	1.645	1.465	1.493	1.483	1.478	1.454	1.506	1.481	1.523	1.525	1.503	1.512	1.529	1.573	1.499	1.452	1.529	1.544			17.75	1118.91	1204.94	1176.63	2760.51	2686.19	2706.37	3872.33	3531.41	3468.4			17.75	4083.41	4300.1	3839.14	9095.92	10204	9670.67
	18	1.62	1.65	1.47	1.513	1.505	1.498	1.478	1.525	1.513	1.543	1.545	1.525	1.535	1.552	1.595	1.521	1.476	1.553	1.566			18	1120.47	1211.68	1166.48	2726.01	2578.34	2710.26	3866.06	3634.16	3516.86			18	4203.88	4408.96	3977.41	9426.47	10705.6	10148.8
	18.25	1.622	1.654	1.473	1.533	1.525	1.519	1.498	1.547	1.524	1.565	1.567	1.546	1.556	1.573	1.617	1.544	1.499	1.574	1.589			18.25	1131.07	1186.76	1133.44	2671.7	2537.11	2689.8	3896.45	3617.61	3531.34			18.25	4467.7	4648.23	4157.49	9920.02	11194.2	10630.1
	18.5	1.626	1.657	1.478	1.552	1.545	1.539	1.519	1.565	1.547	1.585	1.587	1.566	1.577	1.595	1.638	1.563	1.519	1.596	1.611			18.5	1124.22	1180.49	1147.8	2646.06	2552.6	2623.69	3823.57	3646.88	3522.69			18.5	4683.73	4807.97	4402.48	10349.5	11613.9	11226.6
	18.75	1.628	1.66	1.481	1.571	1.564	1.559	1.539	1.585	1.569	1.605	1.607	1.587	1.598	1.617	1.658	1.583	1.542	1.617	1.631			18.75	1116.82	1183.65	1130.99	2628.96	2487.07	2675.35	3743.76	3547.72	3512.33			18.75	4744.87	5071.55	4573.04	11060.8	12273.4	11797.4
	19	1.63	1.663	1.484	1.588	1.583	1.578	1.559	1.603	1.584	1.624	1.628	1.606	1.617	1.636	1.677	1.604	1.563	1.637	1.652			19	1151.16	1205.37	1146.44	2603.08	2498.5	2645.12	3665.29	3492.44	3383.74			19	5132.42	5385.71	4794.16	11459.6	12803.9	12314.6
	19.25	1.633	1.666	1.487	1.605	1.602	1.595	1.578	1.622	1.603	1.642	1.644	1.625	1.636	1.655	1.695	1.622	1.582	1.656	1.67			19.25	1161.13	1229.87	1160.36	2628.11	2518.21	2717.33	3685.7	3522.24	3491.08			19.25	5400	5558.39	5140.43	11874	13225.9	12721.9
	19.5	1.636	1.669	1.49	1.621	1.619	1.614	1.597	1.639	1.623	1.658	1.662	1.643	1.654	1.674	1.711	1.639	1.601	1.674	1.689			19.5	1134.01	1186.14	1140.16	2624.44	2537.5	2700.75	3753.22	3527.51	3414.79			19.5	5709.9	5779.12	5341.13	12534.1	13610.7	13240.9
	19.75	1.637	1.671	1.492	1.638	1.635	1.63	1.614	1.655	1.638	1.674	1.678	1.66	1.671	1.691	1.727	1.657	1.62	1.691	1.704			19.75	1095.1	1199.89	1171.3	2587.56	2533.85	2637.25	3661.22	3415.82	3421.92			19.75	5891.57	6032.21	5485.95	12950.6	14489.6	13953.7
	20	1.64	1.673	1.494	1.654	1.651	1.646	1.631	1.671	1.655	1.69	1.693	1.676	1.685	1.705	1.737	1.673	1.637	1.706	1.72			20	1109.05	1179.13	1143.89	2581.54	2518.65	2691.25	3576.25	3444.25	3371.48			20	6202.36	6478.06	5883.25	13643.6	14913.6	14568.1
	20.25	1.64	1.675	1.496	1.667	1.669	1.663	1.647	1.685	1.668	1.704	1.706	1.69	1.699	1.719	1.749	1.688	1.654	1.72	1.731			20.25	1118.54	1177.36	1140.56	2548.9	2486.41	2668.76	3614.85	3424.1	3345.82			20.25	6581.58	6703.62	6235.42	14055.9	15502.3	15135.5
	20.5	1.642	1.678	1.498	1.682	1.682	1.678	1.661	1.698	1.685	1.716	1.718	1.704	1.71	1.732	1.759	1.702	1.667	1.731	1.742			20.5	1093.71	1167.13	1128.26	2557.86	2504.13	2691.56	3621.89	3398.7	3334.89			20.5	6862.63	7036.95	6517.12	14646.1	16251.3	15640.6
	20.75	1.644	1.68	1.5	1.694	1.696	1.692	1.675	1.711	1.705	1.727	1.729	1.715	1.72	1.742	1.766	1.714	1.681	1.742	1.753			20.75	1104.88	1163.14	1131.52	2596.61	2502.65	2728.36	3602.19	3396.36	3435.14			20.75	7088.23	7344.7	6755.83	15237.7	16979.4	15874.6
	21	1.646	1.681	1.502	1.708	1.709	1.705	1.687	1.724	1.705	1.736	1.738	1.725	1.73	1.752	1.774	1.725	1.69	1.751	1.762			21	1084.69	1158.04	1117.58	2555.35	2493.83	2670.27	3538.59	3456.09	3353.25			21	7389.96	7781.74	7164.75	15626.6	17464.9	16800
	21.25	1.646	1.683	1.504	1.719	1.721	1.718	1.698	1.733	1.725	1.745	1.746	1.734	1.739	1.761	1.781	1.734	1.7	1.761	1.769			21.25	1123.32	1179.64	1118.07	2573.66	2477.11	2651.7	3541.95	3376.17	3324.07			21.25	7747.63	8053.18	7462.15	16109.8	17759.7	17290.3
	21.5	1.649	1.686	1.506	1.73	1.731	1.728	1.709	1.742	1.724	1.754	1.756	1.744	1.747	1.769	1.787	1.743	1.71	1.769	1.776			21.5	1068.87	1168.98	1133.52	2592.52	2550.41	2680.09	3581.18	3431.82	3323.51			21.5	8188.12	8560.61	7967.95	16480.6	18535.1	17864.6
	21.75	1.651	1.688	1.507	1.737	1.741	1.737	1.718	1.75	1.733	1.762	1.763	1.753	1.754	1.776	1.791	1.752	1.718	1.775	1.781			21.75	1095.74	1147.7	1117.39	2609.21	2521.66	2695.01	3595.88	3438.95	3335.06			21.75	8585.8	8932.25	8277.53	16991.8	18597.5	18203.8
	22	1.652	1.689	1.509	1.746	1.75	1.746	1.726	1.759	1.759	1.768	1.77	1.76	1.759	1.782	1.795	1.759	1.726	1.78	1.785			22	1074.94	1148.81	1117.39	2580.74	2499.41	2705.55	3611.21	3498.26	3332.57			22	8834.84	9332.89	8658.2	16644.1	18531.3	18103.6
	22.25	1.655	1.692	1.511	1.755	1.758	1.755	1.735	1.767	1.76	1.774	1.774	1.766	1.763	1.786	1.797	1.765	1.732	1.784	1.789			22.25	1075.46	1159.82	1137.8	2565.76	2534.46	2662.33	3515.13	3411.01	3401.38			22.25	9312.22	9655.04	9119.05	16083.8	18269.3	17743.5
	22.5	1.658	1.693	1.513	1.763	1.766	1.763	1.742	1.772	1.755	1.778	1.778	1.771	1.767	1.79	1.8	1.77	1.737	1.788	1.792			22.5	1074.3	1143.65	1108.41	2573.38	2507.59	2667.61	3573.3	3458.02	3356.49			22.5	9503.47	9944.88	9400.74	15467.2	17365.5	16764.5
	22.75	1.66	1.695	1.515	1.771	1.773	1.77	1.748	1.778	1.761	1.782	1.782	1.775	1.77	1.794	1.801	1.774	1.742	1.791	1.794			22.75	1101.06	1149.67	1096.19	2546.07	2488.93	2683.05	3529.91	3445.92	3346.9			22.75	9985.04	10481.1	9802.69	14103.7	16661.4	15794.5
	23	1.664	1.697	1.516	1.777	1.779	1.776	1.752	1.783	1.79	1.786	1.786	1.779	1.773	1.796	1.804	1.777	1.745	1.793	1.795			23	1104.35	1124.1	1103.92	2566.75	2532.32	2660.84	3537.02	3418.26	3300.69			23	10484.6	10914.7	10388.3	13784.2	16094	15539.1
	23.25	1.666	1.699	1.518	1.782	1.784	1.781	1.757	1.787	1.767	1.788	1.787	1.782	1.776	1.798	1.805	1.781	1.748	1.796	1.798			23.25	1078.68	1157.25	1127.62	2538.56	2546.83	2711.22	3579.64	3452.39	3334.1			23.25	10863.9	11266.1	10563.9	13575.1	15548.2	14546.1
	23.5	1.669	1.701	1.52	1.786	1.789	1.785	1.76	1.79	1.774	1.791	1.79	1.784	1.778	1.801	1.808	1.784	1.751	1.798	1.8			23.5	1083.66	1155.04	1117.62	2628.24	2449.16	2702.37	3491.76	3462.25	3399.09			23.5	11231.1	11524.7	10938.5	13224.7	15174.5	14041.9
	23.75	1.672	1.703	1.521	1.79	1.793	1.789	1.763	1.792	1.774	1.793	1.792	1.787	1.779	1.802	1.809	1.785	1.752	1.799	1.801			23.75	1076.37	1159.29	1096.58	2593.35	2466.32	2661.41	3596.25	3393.43	3392.35			23.75	11640.2	12064.1	11194	13256.9	14912.2	13840.3
	24	1.676	1.704	1.523	1.792	1.795	1.791	1.765	1.795	1.776	1.795	1.793	1.788	1.781	1.804	1.81	1.786	1.755	1.801	1.803			24	1068.52	1115.04	1099.89	2596.92	2558.91	2626.34	3556.44	3469.24	3336.76			24	12023.1	12335	11454.1	13256.4	14516	13662.3
	24.25	1.679	1.706	1.524	1.795	1.798	1.795	1.768	1.797	1.777	1.796	1.795	1.791	1.784	1.806	1.812	1.789	1.757	1.802	1.804			24.25	1075.17	1139.93	1093.77	2564.58	2523.78	2690.1	3551.02	3470.11	3416.76			24.25	12057.6	12097.2	11206.8	13094.7	14509.9	13553.6
	24.5	1.683	1.708	1.526	1.797	1.8	1.797	1.77	1.799	1.779	1.798	1.796	1.792	1.785	1.808	1.813	1.789	1.758	1.804	1.806			24.5	1091.87	1107.24	1100.94	2536.24	2490.15	2681.84	3545.87	3419.63	3408.88			24.5	12016.9	11735.9	10676.8	13018.1	14260.9	13307
	24.75	1.685	1.71	1.528	1.799	1.802	1.799	1.771	1.801	1.789	1.8	1.798	1.794	1.786	1.809	1.814	1.791	1.76	1.805	1.807			24.75	1071.79	1119.34	1098.13	2585.89	2516.8	2672.85	3494.62	3436.6	3394.08			24.75	11707.8	11012.4	9925.19	12949	14299.1	13243
	25	1.685	1.711	1.529	1.8	1.804	1.801	1.774	1.803	1.794	1.802	1.8	1.795	1.788	1.81	1.815	1.793	1.761	1.806	1.808			25	1075.64	1134.25	1090.96	2572.04	2495.95	2707.86	3546.38	3381.31	3378.27			25	11070.9	10512.9	9509.94	12657	14029.7	13129.5
	25.25	1.686	1.713	1.53	1.802	1.806	1.802	1.775	1.804	1.801	1.804	1.801	1.797	1.789	1.811	1.816	1.794	1.763	1.807	1.81			25.25	1079.53	1146.33	1084.85	2519.61	2539.93	2638.97	3522.89	3429.55	3385.23			25.25	10300.6	10018.7	9290.56	12718.1	13728.5	13121.8
	25.5	1.688	1.714	1.532	1.804	1.807	1.803	1.776	1.806	1.808	1.804	1.802	1.798	1.79	1.812	1.818	1.796	1.765	1.809	1.811			25.5	1097.33	1145.69	1123.97	2584.2	2457.49	2668.72	3480.79	3385.45	3353.78			25.5	10067.4	9916.76	9098.59	12660.7	13674.8	13080.2
	25.75	1.688	1.715	1.534	1.805	1.808	1.805	1.778	1.806	1.79	1.806	1.803	1.799	1.791	1.813	1.819	1.796	1.766	1.81	1.812			25.75	1083.94	1145.69	1120.11	2576.15	2508.09	2680.14	3496.05	3435.36	3330.31			25.75	9922.68	9793.16	9053.93	12427	14002.1	12982.2
	26	1.692	1.716	1.534	1.807	1.81	1.806	1.779	1.808	1.79	1.806	1.804	1.801	1.792	1.815	1.819	1.798	1.767	1.811	1.812			26	1081.11	1133.48	1100.22	2566.97	2498.27	2673.02	3528.22	3325.33	3378.9			26	9619.83	9555.43	9158.07	12424.6	13854	13134.5
	26.25	1.694	1.718	1.536	1.808	1.811	1.807	1.781	1.809	1.825	1.808	1.806	1.801	1.794	1.816	1.821	1.799	1.768	1.811	1.814			26.25	1088.28	1132.3	1089.76	2550.4	2499.13	2682	3461.67	3418.62	3367.91			26.25	9581.36	9757.05	8975.95	12543.9	13729.9	12962.4
	26.5	1.697	1.72	1.536	1.809	1.812	1.809	1.782	1.811	1.824	1.808	1.807	1.802	1.794	1.816	1.821	1.8	1.77	1.812	1.815															26.5	9604.28	9478.76	8941.37	12325.9	13873.2	13003.2
	26.75	1.697	1.721	1.538	1.81	1.812	1.809	1.783	1.812	1.801	1.81	1.808	1.803	1.795	1.817	1.822	1.801	1.771	1.813	1.815
	27	1.698	1.722	1.538	1.811	1.813	1.81	1.784	1.813	1.8	1.81	1.808	1.804	1.796	1.818	1.823	1.802	1.772	1.814	1.817
	27.25	1.698	1.723	1.539	1.811	1.814	1.812	1.785	1.814	1.791	1.811	1.809	1.804	1.797	1.819	1.823	1.803	1.773	1.815	1.817
	27.5	1.7	1.724	1.54	1.812	1.815	1.812	1.785	1.814	1.83	1.812	1.81	1.806	1.798	1.82	1.825	1.803	1.774	1.816	1.818
	27.75	1.701	1.724	1.542	1.812	1.816	1.813	1.786	1.815	1.824	1.813	1.811	1.806	1.798	1.821	1.825	1.804	1.775	1.817	1.818
	28	1.7	1.726	1.542	1.814	1.816	1.814	1.787	1.815	1.815	1.814	1.812	1.807	1.799	1.822	1.826	1.805	1.776	1.817	1.819
	28.25	1.703	1.726	1.543	1.814	1.817	1.815	1.788	1.816	1.822	1.815	1.812	1.808	1.8	1.822	1.827	1.806	1.777	1.818	1.82
	28.5	1.704	1.728	1.544	1.815	1.818	1.815	1.789	1.817	1.816	1.815	1.813	1.808	1.801	1.823	1.827	1.807	1.778	1.819	1.821
	28.75	1.704	1.729	1.545	1.815	1.819	1.816	1.79	1.818	1.823	1.816	1.814	1.809	1.802	1.824	1.827	1.807	1.778	1.819	1.821
	29	1.704	1.73	1.545	1.817	1.819	1.817	1.791	1.818	1.827	1.817	1.814	1.81	1.802	1.824	1.829	1.808	1.779	1.82	1.822
	29.25	1.706	1.73	1.545	1.817	1.82	1.818	1.791	1.819	1.847	1.817	1.814	1.81	1.802	1.825	1.829	1.808	1.78	1.821	1.822
	29.5	1.704	1.732	1.546	1.817	1.82	1.818	1.791	1.82	1.824	1.817	1.815	1.81	1.804	1.826	1.83	1.809	1.78	1.821	1.823

[truncated: 2 more sheets: Figure S12, Figure S13]
